# Supplementary material for: 5a-Butyl-1,3,8,10-tetra­chloro-7,13-bis­(4-nitro­benzo­yl)-5a,6a,12a,12b-tetra­hydro-7H,13H-thieno[2,3-b:4,5-b′]bis­(1,4-benzoxazine)
Source: Acta Crystallogr Sect E Struct Rep Online. 2012 Aug 4;68(Pt 9):o2647–8. doi: 10.1107/S1600536812034149 (PMC3435675; doi:10.1107/S1600536812034149)
Supplement: Supplementary file 1 [file e-68-o2647-sup1.cif]

##############################################################################
#                                                                            #
# This CIF contains the data in a paper accepted for publication in          #
# Acta Crystallographica Section E. It conforms to the requirements of       #
# Notes for Authors for Acta Crystallographica Section E, and has been       #
# peer reviewed under the auspices of the IUCr Commission on Journals.       #
#                                                                            #
# Full details of the Crystallographic Information File format               #
# are given in the paper "The Crystallographic Information File (CIF):       #
# a New Standard Archive File for Crystallography" by S. R. Hall, F. H.      #
# Allen and I. D. Brown [Acta Cryst. (1991), A47, 655-685].                  #
#                                                                            #
# The current version of the core CIF dictionary is obtainable from          #
# ftp://ftp.iucr.org/pub/cif_core.dic.                                       #
#                                                                            #
# Software is freely available for graphical display of the structure(s)     #
# in this CIF. For information consult the CIF software page                 #
# http://www.iucr.org/resources/cif/software.                                #
#                                                                            #
# This file may be used for bona fide research purposes within the           #
# scientific community so long as proper attribution is given to the journal # 
# article from which it was obtained.                                        #
#                                                                            #
##############################################################################
data_I
_audit_creation_method     SHELXL-97
_chemical_name_systematic
;
5a-Butyl-1,3,8,10-tetrachloro-7,13-bis(4-nitrobenzoyl)-5a,6a,12a,12b-
tetrahydro-7<i>H</i>,13<i>H</i>-thieno[2,3-<i>b</i>:4,5-
<i>b</i>']bis(1,4-benzoxazine)
;
_chemical_name_common     ?
_chemical_formula_moiety     'C34 H24 Cl4 N4 O8 S'
_chemical_formula_sum     'C34 H24 Cl4 N4 O8 S'
_chemical_formula_iupac     'C34 H24 Cl4 N4 O8 S'
_chemical_formula_weight     790.44
_chemical_melting_point     ?
_symmetry_cell_setting     monoclinic
_symmetry_space_group_name_H-M     'P 21/c'
_symmetry_space_group_name_Hall     '-P 2ybc'
loop_
    _symmetry_equiv_pos_as_xyz
    'x, y, z'
    '-x, y+1/2, -z+1/2'
    '-x, -y, -z'
    'x, -y-1/2, z-1/2'
_cell_length_a     12.855(3)
_cell_length_b     10.1390(10)
_cell_length_c     27.845(5)
_cell_angle_alpha     90.00
_cell_angle_beta     100.23(2)
_cell_angle_gamma     90.00
_cell_volume     3571.5(11)
_cell_formula_units_Z     4
_cell_measurement_reflns_used     20
_cell_measurement_theta_min     10
_cell_measurement_theta_max     12.5
_cell_measurement_temperature     293(2)
_exptl_crystal_description     needle
_exptl_crystal_colour     colorless
_exptl_crystal_size_max     0.5
_exptl_crystal_size_mid     0.2
_exptl_crystal_size_min     0.1
_exptl_crystal_density_diffrn     1.470
_exptl_crystal_density_meas     ?
_exptl_crystal_density_method     'not measured'
_exptl_crystal_F_000     1616
_exptl_absorpt_coefficient_mu     0.447
_exptl_absorpt_correction_type     none
_exptl_absorpt_process_details     ?
_exptl_absorpt_correction_T_min     ?
_exptl_absorpt_correction_T_max     ?
_exptl_special_details     ?
_diffrn_ambient_temperature     293(2)
_diffrn_radiation_type     MoK\a
_diffrn_radiation_wavelength     0.71073
_diffrn_radiation_source     'fine-focus sealed tube'
_diffrn_radiation_monochromator     graphite
_diffrn_measurement_device_type     'Siemens R3m/V'
_diffrn_measurement_method     'theta 2 theta'
_diffrn_detector_area_resol_mean     ?
_diffrn_reflns_number     8579
_diffrn_reflns_av_R_equivalents     0.0322
_diffrn_reflns_av_sigmaI/netI     0.0471
_diffrn_reflns_theta_min     1.61
_diffrn_reflns_theta_max     27.56
_diffrn_reflns_theta_full     27.56
_diffrn_measured_fraction_theta_max     0.996
_diffrn_measured_fraction_theta_full     0.996
_diffrn_reflns_limit_h_min     0
_diffrn_reflns_limit_h_max     16
_diffrn_reflns_limit_k_min     0
_diffrn_reflns_limit_k_max     13
_diffrn_reflns_limit_l_min     -36
_diffrn_reflns_limit_l_max     35
_diffrn_standards_number     3
_diffrn_standards_interval_count     97
_diffrn_standards_interval_time     ?
_diffrn_standards_decay_%     0
_refine_special_details
;
Refinement of <i>F</i>^2^ against ALL reflections. The weighted <i>R</i>-factor
<i>wR</i> and goodness of fit <i>S</i> are based on <i>F</i>^2^, conventional
<i>R</i>-factors <i>R</i> are based on <i>F</i>, with <i>F</i> set to zero for
negative <i>F</i>^2^. The threshold expression of <i>F</i>^2^ >
\s(<i>F</i>^2^) is used only for calculating <i>R</i>-factors(gt) <i>etc</i>.
and is not relevant to the choice of reflections for refinement.
<i>R</i>-factors based on <i>F</i>^2^ are statistically about twice as large
as those based on <i>F</i>, and <i>R</i>- factors based on ALL data will be
even larger.
;
_reflns_number_total     8215
_reflns_number_gt     5039
_reflns_threshold_expression     I>2sigma(I)
_refine_ls_structure_factor_coef     Fsqd
_refine_ls_matrix_type     full
_refine_ls_R_factor_all     0.0864
_refine_ls_R_factor_gt     0.0454
_refine_ls_wR_factor_gt     0.1092
_refine_ls_wR_factor_ref     0.1231
_refine_ls_goodness_of_fit_ref     1.005
_refine_ls_restrained_S_all     1.006
_refine_ls_number_reflns     8215
_refine_ls_number_parameters     476
_refine_ls_number_restraints     6
_refine_ls_hydrogen_treatment     constr
_refine_ls_weighting_scheme     calc
_refine_ls_weighting_details
                 'calc w=1/[\s^2^(Fo^2^)+(0.0624P)^2^] where P=(Fo^2^+2Fc^2^)/3'
_atom_sites_solution_hydrogens     geom
_atom_sites_solution_primary     direct
_atom_sites_solution_secondary     difmap
_refine_ls_shift/su_max     0.017
_refine_ls_shift/su_mean     0.002
_refine_diff_density_max     0.342
_refine_diff_density_min     -0.319
_refine_ls_extinction_method     none
_refine_ls_extinction_coef     ?
loop_
    _atom_type_symbol
    _atom_type_description
    _atom_type_scat_dispersion_real
    _atom_type_scat_dispersion_imag
    _atom_type_scat_source
    'C' 'C' 0.0033 0.0016
                         'International Tables Vol C Tables 4.2.6.8 and 6.1.1.4'
    'H' 'H' 0.0000 0.0000
                         'International Tables Vol C Tables 4.2.6.8 and 6.1.1.4'
    'N' 'N' 0.0061 0.0033
                         'International Tables Vol C Tables 4.2.6.8 and 6.1.1.4'
    'O' 'O' 0.0106 0.0060
                         'International Tables Vol C Tables 4.2.6.8 and 6.1.1.4'
    'S' 'S' 0.1246 0.1234
                         'International Tables Vol C Tables 4.2.6.8 and 6.1.1.4'
    'Cl' 'Cl' 0.1484 0.1585
                         'International Tables Vol C Tables 4.2.6.8 and 6.1.1.4'
_computing_data_collection     'XSCANS (Siemens, 1996)'
_computing_cell_refinement     'XSCANS (Siemens, 1996)'
_computing_data_reduction     'XSCANS (Siemens, 1996)'
_computing_structure_solution     'SHELXS97 (Sheldrick, 2008)'
_computing_structure_refinement     'SHELXL97 (Sheldrick, 2008)'
_computing_molecular_graphics     'SHELXTL (Sheldrick, 2008)'
_computing_publication_material     'SHELXTL (Sheldrick, 2008)'
loop_
    _atom_site_type_symbol
    _atom_site_label
    _atom_site_fract_x
    _atom_site_fract_y
    _atom_site_fract_z
    _atom_site_U_iso_or_equiv
    _atom_site_adp_type
    _atom_site_calc_flag
    _atom_site_refinement_flags
    _atom_site_occupancy
    _atom_site_symmetry_multiplicity
    _atom_site_disorder_assembly
    _atom_site_disorder_group
    Cl Cl1 0.86026(6) 0.33223(7) 0.62869(3) 0.05638(19) Uani d . 1 1 A 4
    Cl Cl2 0.95304(6) 0.70359(9) 0.76649(3) 0.0707(2) Uani d . 1 1 A 4
    Cl Cl3 1.04827(5) 0.89267(7) 0.45592(2) 0.05211(18) Uani d . 1 1 B 4
    Cl Cl4A 0.704(3) 0.903(6) 0.3231(17) 0.1013(10) Uani d P 0.06(2) 1 B 1
    Cl Cl4B 0.7177(2) 0.8654(5) 0.31026(17) 0.1013(10) Uani d P 0.94(2) 1 B 2
    S S 0.76688(6) 0.84957(6) 0.55950(2) 0.04857(18) Uani d . 1 1 C .
    O O1 0.64969(13) 0.75499(16) 0.62293(5) 0.0394(4) Uani d . 1 1 C .
    O O2 0.57552(17) 0.37288(18) 0.53786(6) 0.0611(5) Uani d . 1 1 . .
    O O3 0.5516(3) -0.0704(3) 0.71927(11) 0.1308(13) Uani d . 1 1 . .
    O O4 0.5328(3) 0.0893(3) 0.76668(10) 0.1139(11) Uani d . 1 1 . .
    O O5 0.70106(13) 0.65736(18) 0.47193(5) 0.0461(4) Uani d . 1 1 C .
    O O6 1.06030(14) 0.62308(17) 0.49661(6) 0.0481(4) Uani d . 1 1 . .
    O O7 1.2038(3) 0.5453(3) 0.74913(9) 0.1113(10) Uani d . 1 1 . .
    O O8 1.2033(2) 0.7573(3) 0.75138(8) 0.0896(8) Uani d . 1 1 . .
    N N1 0.67147(14) 0.51822(18) 0.58817(6) 0.0334(4) Uani d . 1 1 . .
    N N2 0.5500(2) 0.0458(3) 0.72858(11) 0.0791(8) Uani d . 1 1 . .
    N N3 0.91180(15) 0.72470(19) 0.51363(6) 0.0373(4) Uani d . 1 1 . .
    N N4 1.1870(2) 0.6530(3) 0.72987(10) 0.0715(7) Uani d . 1 1 . .
    C C1 0.65006(19) 0.7586(2) 0.57105(8) 0.0369(5) Uani d . 1 1 . .
    C C2 0.65631(18) 0.6171(2) 0.54903(7) 0.0325(5) Uani d . 1 1 C .
    H H2 0.5894 0.5986 0.5271 0.039 Uiso calc R 1 1 . .
    C C3 0.72924(18) 0.6790(2) 0.64898(8) 0.0357(5) Uani d . 1 1 . .
    C C4 0.74216(17) 0.5532(2) 0.63131(8) 0.0335(5) Uani d . 1 1 A .
    C C5 0.82759(19) 0.4781(2) 0.65429(8) 0.0392(5) Uani d . 1 1 . .
    C C6 0.8903(2) 0.5241(3) 0.69675(9) 0.0460(6) Uani d . 1 1 A .
    H H6 0.9452 0.4726 0.7132 0.055 Uiso calc R 1 1 . .
    C C7 0.8704(2) 0.6469(3) 0.71427(8) 0.0471(6) Uani d . 1 1 . .
    C C8 0.7918(2) 0.7280(3) 0.69062(8) 0.0441(6) Uani d . 1 1 A .
    H H8 0.7813 0.8121 0.7022 0.053 Uiso calc R 1 1 . .
    C C9 0.6174(2) 0.4013(2) 0.57913(8) 0.0394(5) Uani d . 1 1 . .
    C C10 0.6058(2) 0.3136(2) 0.62103(9) 0.0403(6) Uani d . 1 1 . .
    C C11 0.6156(2) 0.1783(2) 0.61429(10) 0.0538(7) Uani d . 1 1 . .
    H H11 0.6343 0.1471 0.5856 0.065 Uiso calc R 1 1 . .
    C C12 0.5980(2) 0.0908(3) 0.64951(11) 0.0592(8) Uani d . 1 1 . .
    H H12 0.6059 0.0005 0.6455 0.071 Uiso calc R 1 1 . .
    C C13 0.5685(2) 0.1405(3) 0.69056(10) 0.0509(7) Uani d . 1 1 . .
    C C14 0.5575(2) 0.2728(3) 0.69851(10) 0.0533(7) Uani d . 1 1 . .
    H H14 0.5375 0.3030 0.7271 0.064 Uiso calc R 1 1 . .
    C C15 0.5767(2) 0.3602(2) 0.66308(9) 0.0453(6) Uani d . 1 1 . .
    H H15 0.5699 0.4505 0.6676 0.054 Uiso calc R 1 1 . .
    C C16 0.74536(17) 0.6109(2) 0.51966(7) 0.0335(5) Uani d . 1 1 . .
    H H16 0.7711 0.5202 0.5182 0.040 Uiso calc R 1 1 C .
    C C17 0.83346(18) 0.7009(2) 0.54434(8) 0.0351(5) Uani d . 1 1 C .
    H H17 0.8684 0.6591 0.5747 0.042 Uiso calc R 1 1 . .
    C C18 0.76444(19) 0.7222(2) 0.44547(8) 0.0403(6) Uani d . 1 1 . .
    C C19 0.86932(19) 0.7570(2) 0.46436(8) 0.0368(5) Uani d . 1 1 B .
    C C20 0.92359(19) 0.8300(2) 0.43419(9) 0.0410(6) Uani d . 1 1 . .
    C C21 0.8790(2) 0.8600(3) 0.38661(9) 0.0516(7) Uani d . 1 1 B .
    H H21 0.9178 0.9044 0.3665 0.062 Uiso calc R 1 1 . .
    C C22 0.7756(2) 0.8230(3) 0.36943(9) 0.0587(8) Uani d . 1 1 . .
    C C23 0.7176(2) 0.7562(3) 0.39837(9) 0.0538(7) Uani d . 1 1 B .
    H H23 0.6476 0.7340 0.3865 0.065 Uiso calc R 1 1 . .
    C C24 1.01125(19) 0.6649(2) 0.52636(9) 0.0392(5) Uani d . 1 1 . .
    C C25 1.05379(19) 0.6615(2) 0.58040(9) 0.0422(6) Uani d . 1 1 . .
    C C26 1.0972(2) 0.5471(3) 0.60153(10) 0.0582(8) Uani d . 1 1 . .
    H H26 1.0970 0.4715 0.5826 0.070 Uiso calc R 1 1 . .
    C C27 1.1411(2) 0.5429(3) 0.65061(11) 0.0658(8) Uani d . 1 1 . .
    H H27 1.1695 0.4651 0.6650 0.079 Uiso calc R 1 1 . .
    C C28 1.1417(2) 0.6559(3) 0.67727(9) 0.0535(7) Uani d . 1 1 . .
    C C29 1.0998(2) 0.7720(3) 0.65746(10) 0.0618(8) Uani d . 1 1 . .
    H H29 1.1024 0.8479 0.6764 0.074 Uiso calc R 1 1 . .
    C C30 1.0537(2) 0.7742(3) 0.60879(10) 0.0584(8) Uani d . 1 1 . .
    H H30 1.0225 0.8512 0.5950 0.070 Uiso calc R 1 1 . .
    C C31A 0.5497(2) 0.8317(3) 0.54905(9) 0.0552(7) Uani d D 1 1 C 1
    H H31A 0.5615 0.9252 0.5549 0.066 Uiso calc PR 0.624(4) 1 D 1
    H H31B 0.5374 0.8183 0.5140 0.066 Uiso calc PR 0.624(4) 1 D 1
    C C32A 0.4516(5) 0.7932(9) 0.5675(4) 0.074(2) Uani d PD 0.624(4) 1 C 1
    H H32A 0.4621 0.8011 0.6028 0.089 Uiso calc PR 0.624(4) 1 D 1
    H H32B 0.4320 0.7030 0.5585 0.089 Uiso calc PR 0.624(4) 1 D 1
    C C33A 0.3653(4) 0.8902(6) 0.5431(2) 0.0687(13) Uani d PD 0.624(4) 1 C 1
    H H33A 0.3861 0.9804 0.5515 0.082 Uiso calc PR 0.624(4) 1 D 1
    H H33B 0.3544 0.8810 0.5079 0.082 Uiso calc PR 0.624(4) 1 D 1
    C C34A 0.2662(4) 0.8563(8) 0.5617(3) 0.104(2) Uani d PD 0.624(4) 1 C 1
    H H34A 0.2399 0.7728 0.5485 0.156 Uiso calc PR 0.624(4) 1 D 1
    H H34B 0.2139 0.9232 0.5518 0.156 Uiso calc PR 0.624(4) 1 D 1
    H H34C 0.2811 0.8511 0.5966 0.156 Uiso calc PR 0.624(4) 1 D 1
    H H31C 0.5451 0.8378 0.5140 0.066 Uiso calc PR 0.376(4) 1 D 2
    H H31D 0.5522 0.9205 0.5621 0.066 Uiso calc PR 0.376(4) 1 D 2
    C C32B 0.4516(7) 0.7606(17) 0.5604(7) 0.074(2) Uani d PD 0.376(4) 1 C 2
    H H32C 0.4613 0.7552 0.5957 0.089 Uiso calc PR 0.376(4) 1 D 2
    H H32D 0.4561 0.6709 0.5489 0.089 Uiso calc PR 0.376(4) 1 D 2
    C C33B 0.3355(7) 0.8037(9) 0.5432(4) 0.0687(13) Uani d PD 0.376(4) 1 C 2
    H H33C 0.3209 0.8099 0.5079 0.082 Uiso calc PR 0.376(4) 1 D 2
    H H33D 0.2885 0.7381 0.5530 0.082 Uiso calc PR 0.376(4) 1 D 2
    C C34B 0.3156(9) 0.9355(11) 0.5651(5) 0.104(2) Uani d PD 0.376(4) 1 C 2
    H H34D 0.3310 0.9295 0.6000 0.156 Uiso calc PR 0.376(4) 1 D 2
    H H34E 0.2429 0.9598 0.5548 0.156 Uiso calc PR 0.376(4) 1 D 2
    H H34F 0.3603 1.0010 0.5543 0.156 Uiso calc PR 0.376(4) 1 D 2
loop_
    _atom_site_aniso_label
    _atom_site_aniso_U_11
    _atom_site_aniso_U_22
    _atom_site_aniso_U_33
    _atom_site_aniso_U_12
    _atom_site_aniso_U_13
    _atom_site_aniso_U_23
    Cl1 0.0574(4) 0.0453(4) 0.0640(4) 0.0154(3) 0.0044(3) -0.0023(3)
    Cl2 0.0673(5) 0.0899(6) 0.0467(4) -0.0176(4) -0.0120(3) -0.0106(4)
    Cl3 0.0555(4) 0.0480(4) 0.0555(4) -0.0114(3) 0.0173(3) 0.0002(3)
    Cl4A 0.0683(7) 0.195(2) 0.0404(11) 0.0100(9) 0.0105(7) 0.0446(13)
    Cl4B 0.0683(7) 0.195(2) 0.0404(11) 0.0100(9) 0.0105(7) 0.0446(13)
    S 0.0659(5) 0.0321(3) 0.0518(4) -0.0050(3) 0.0216(3) -0.0053(3)
    O1 0.0462(9) 0.0421(9) 0.0305(8) 0.0102(8) 0.0081(7) -0.0036(7)
    O2 0.0892(15) 0.0464(11) 0.0408(10) -0.0161(10) -0.0071(10) -0.0045(8)
    O3 0.229(4) 0.0590(17) 0.125(2) -0.021(2) 0.085(3) 0.0261(16)
    O4 0.194(3) 0.092(2) 0.0727(16) 0.003(2) 0.0686(19) 0.0203(15)
    O5 0.0429(10) 0.0654(12) 0.0296(8) -0.0093(9) 0.0054(7) 0.0029(8)
    O6 0.0498(11) 0.0483(10) 0.0480(10) 0.0046(9) 0.0132(8) -0.0026(8)
    O7 0.147(3) 0.102(2) 0.0679(16) 0.0114(19) -0.0277(16) 0.0222(15)
    O8 0.0913(18) 0.106(2) 0.0600(14) 0.0006(15) -0.0163(12) -0.0223(14)
    N1 0.0385(11) 0.0317(10) 0.0291(9) -0.0023(8) 0.0038(8) -0.0002(8)
    N2 0.102(2) 0.069(2) 0.0735(19) -0.0069(17) 0.0343(17) 0.0208(16)
    N3 0.0373(11) 0.0438(11) 0.0303(10) -0.0007(9) 0.0047(8) 0.0020(8)
    N4 0.0691(18) 0.087(2) 0.0508(15) 0.0045(16) -0.0092(13) 0.0002(15)
    C1 0.0467(14) 0.0328(12) 0.0320(11) 0.0063(11) 0.0094(10) -0.0013(9)
    C2 0.0356(12) 0.0309(11) 0.0302(11) 0.0005(10) 0.0041(9) -0.0007(9)
    C3 0.0401(13) 0.0385(13) 0.0291(11) -0.0004(10) 0.0082(9) -0.0006(9)
    C4 0.0379(13) 0.0339(12) 0.0288(11) -0.0028(10) 0.0059(9) 0.0007(9)
    C5 0.0409(14) 0.0358(13) 0.0403(13) 0.0009(11) 0.0061(10) 0.0049(10)
    C6 0.0436(15) 0.0502(15) 0.0410(14) -0.0003(12) -0.0018(11) 0.0096(12)
    C7 0.0487(15) 0.0562(16) 0.0334(12) -0.0095(13) -0.0006(11) -0.0007(11)
    C8 0.0529(15) 0.0437(14) 0.0354(13) -0.0046(12) 0.0068(11) -0.0051(11)
    C9 0.0471(14) 0.0333(12) 0.0376(13) -0.0004(11) 0.0067(11) -0.0038(10)
    C10 0.0456(14) 0.0353(13) 0.0399(13) -0.0074(11) 0.0078(11) -0.0019(10)
    C11 0.083(2) 0.0342(14) 0.0486(15) -0.0082(13) 0.0236(14) -0.0053(11)
    C12 0.085(2) 0.0327(14) 0.0626(18) -0.0065(14) 0.0212(16) 0.0009(13)
    C13 0.0582(17) 0.0443(15) 0.0527(16) -0.0083(13) 0.0166(13) 0.0093(12)
    C14 0.0617(18) 0.0567(17) 0.0469(15) -0.0014(14) 0.0245(13) -0.0017(13)
    C15 0.0530(16) 0.0354(13) 0.0503(15) -0.0003(12) 0.0166(12) -0.0025(11)
    C16 0.0405(13) 0.0317(11) 0.0294(11) 0.0003(10) 0.0090(9) -0.0007(9)
    C17 0.0409(13) 0.0343(12) 0.0305(11) -0.0021(10) 0.0072(10) 0.0004(9)
    C18 0.0436(14) 0.0474(14) 0.0318(12) 0.0003(11) 0.0120(10) -0.0017(10)
    C19 0.0425(13) 0.0384(13) 0.0302(11) 0.0037(11) 0.0084(10) -0.0001(10)
    C20 0.0459(14) 0.0395(13) 0.0409(13) 0.0047(11) 0.0168(11) 0.0014(11)
    C21 0.0589(18) 0.0593(17) 0.0406(14) 0.0050(14) 0.0196(12) 0.0096(12)
    C22 0.0577(18) 0.087(2) 0.0319(13) 0.0132(16) 0.0105(12) 0.0116(14)
    C23 0.0450(15) 0.081(2) 0.0350(13) 0.0040(14) 0.0062(11) 0.0062(13)
    C24 0.0400(13) 0.0312(12) 0.0454(13) -0.0050(11) 0.0042(11) 0.0010(10)
    C25 0.0373(13) 0.0427(14) 0.0447(13) -0.0008(11) 0.0022(11) 0.0000(11)
    C26 0.0675(19) 0.0477(16) 0.0551(17) 0.0168(14) -0.0011(14) -0.0082(13)
    C27 0.073(2) 0.0572(18) 0.0605(18) 0.0225(16) -0.0067(16) 0.0054(15)
    C28 0.0487(16) 0.0618(18) 0.0453(15) 0.0036(14) -0.0040(12) 0.0029(13)
    C29 0.077(2) 0.0492(17) 0.0542(17) -0.0015(15) -0.0024(15) -0.0121(14)
    C30 0.074(2) 0.0413(15) 0.0522(16) 0.0025(14) -0.0095(14) -0.0007(13)
    C31A 0.0674(19) 0.0580(17) 0.0371(13) 0.0326(15) 0.0008(12) -0.0029(12)
    C32A 0.0482(18) 0.132(6) 0.044(4) 0.040(2) 0.0079(16) -0.020(4)
    C33A 0.051(3) 0.076(4) 0.081(3) 0.016(3) 0.016(2) 0.003(3)
    C34A 0.047(4) 0.133(7) 0.134(5) 0.019(3) 0.023(4) -0.014(5)
    C32B 0.0482(18) 0.132(6) 0.044(4) 0.040(2) 0.0079(16) -0.020(4)
    C33B 0.051(3) 0.076(4) 0.081(3) 0.016(3) 0.016(2) 0.003(3)
    C34B 0.047(4) 0.133(7) 0.134(5) 0.019(3) 0.023(4) -0.014(5)
_geom_special_details
;
All e.s.d.'s (except the e.s.d. in the dihedral angle between two l.s. planes)
are estimated using the full covariance matrix. The cell e.s.d.'s are taken
into account individually in the estimation of e.s.d.'s in distances, angles
and torsion angles; correlations between e.s.d.'s in cell parameters are only
used when they are defined by crystal symmetry. An approximate (isotropic)
treatment of cell e.s.d.'s is used for estimating e.s.d.'s involving l.s.
planes.
;
loop_
    _geom_bond_atom_site_label_1
    _geom_bond_atom_site_label_2
    _geom_bond_site_symmetry_2
    _geom_bond_distance
    _geom_bond_publ_flag
    Cl1 C5 . 1.726(2) ?
    Cl2 C7 . 1.739(2) ?
    Cl3 C20 . 1.730(3) ?
    Cl4A C22 . 1.66(3) ?
    Cl4B C22 . 1.737(4) ?
    S C17 . 1.820(2) ?
    S C1 . 1.839(3) ?
    O1 C3 . 1.379(3) ?
    O1 C1 . 1.446(3) ?
    O2 C9 . 1.214(3) ?
    O3 N2 . 1.207(4) ?
    O4 N2 . 1.205(3) ?
    O5 C18 . 1.361(3) ?
    O5 C16 . 1.430(3) ?
    O6 C24 . 1.204(3) ?
    O7 N4 . 1.219(4) ?
    O8 N4 . 1.214(3) ?
    N1 C9 . 1.375(3) ?
    N1 C4 . 1.417(3) ?
    N1 C2 . 1.468(3) ?
    N2 C13 . 1.479(3) ?
    N3 C24 . 1.402(3) ?
    N3 C19 . 1.422(3) ?
    N3 C17 . 1.452(3) ?
    N4 C28 . 1.477(4) ?
    C1 C31A . 1.519(3) ?
    C1 C2 . 1.568(3) ?
    C2 C16 . 1.522(3) ?
    C2 H2 . 0.9800 ?
    C3 C8 . 1.381(3) ?
    C3 C4 . 1.387(3) ?
    C4 C5 . 1.395(3) ?
    C5 C6 . 1.388(3) ?
    C6 C7 . 1.378(4) ?
    C6 H6 . 0.9300 ?
    C7 C8 . 1.376(4) ?
    C8 H8 . 0.9300 ?
    C9 C10 . 1.495(3) ?
    C10 C15 . 1.375(3) ?
    C10 C11 . 1.393(3) ?
    C11 C12 . 1.371(4) ?
    C11 H11 . 0.9300 ?
    C12 C13 . 1.363(4) ?
    C12 H12 . 0.9300 ?
    C13 C14 . 1.371(4) ?
    C14 C15 . 1.381(3) ?
    C14 H14 . 0.9300 ?
    C15 H15 . 0.9300 ?
    C16 C17 . 1.520(3) ?
    C16 H16 . 0.9800 ?
    C17 H17 . 0.9800 ?
    C18 C23 . 1.386(3) ?
    C18 C19 . 1.402(3) ?
    C19 C20 . 1.396(3) ?
    C20 C21 . 1.381(3) ?
    C21 C22 . 1.383(4) ?
    C21 H21 . 0.9300 ?
    C22 C23 . 1.370(4) ?
    C23 H23 . 0.9300 ?
    C24 C25 . 1.507(3) ?
    C25 C26 . 1.373(3) ?
    C25 C30 . 1.389(3) ?
    C26 C27 . 1.384(4) ?
    C26 H26 . 0.9300 ?
    C27 C28 . 1.365(4) ?
    C27 H27 . 0.9300 ?
    C28 C29 . 1.369(4) ?
    C29 C30 . 1.379(4) ?
    C29 H29 . 0.9300 ?
    C30 H30 . 0.9300 ?
    C31A C32A . 1.495(7) ?
    C31A H31A . 0.9700 ?
    C31A H31B . 0.9700 ?
    C32A C33A . 1.546(7) ?
    C32A H32A . 0.9700 ?
    C32A H32B . 0.9700 ?
    C33A C34A . 1.498(7) ?
    C33A H33A . 0.9700 ?
    C33A H33B . 0.9700 ?
    C34A H34A . 0.9600 ?
    C34A H34B . 0.9600 ?
    C34A H34C . 0.9600 ?
    C32B C33B . 1.547(9) ?
    C32B H32C . 0.9700 ?
    C32B H32D . 0.9700 ?
    C33B C34B . 1.508(9) ?
    C33B H33C . 0.9700 ?
    C33B H33D . 0.9700 ?
    C34B H34D . 0.9600 ?
    C34B H34E . 0.9600 ?
    C34B H34F . 0.9600 ?
loop_
    _geom_angle_atom_site_label_1
    _geom_angle_atom_site_label_2
    _geom_angle_atom_site_label_3
    _geom_angle_site_symmetry_1
    _geom_angle_site_symmetry_3
    _geom_angle
    _geom_angle_publ_flag
    C17 S C1 . . 93.28(10) ?
    C3 O1 C1 . . 113.94(16) ?
    C18 O5 C16 . . 118.98(17) ?
    C9 N1 C4 . . 126.79(18) ?
    C9 N1 C2 . . 117.17(18) ?
    C4 N1 C2 . . 116.04(17) ?
    O4 N2 O3 . . 124.0(3) ?
    O4 N2 C13 . . 118.1(3) ?
    O3 N2 C13 . . 118.0(3) ?
    C24 N3 C19 . . 121.34(19) ?
    C24 N3 C17 . . 118.40(19) ?
    C19 N3 C17 . . 114.75(18) ?
    O8 N4 O7 . . 124.1(3) ?
    O8 N4 C28 . . 118.3(3) ?
    O7 N4 C28 . . 117.5(3) ?
    O1 C1 C31A . . 105.18(18) ?
    O1 C1 C2 . . 112.17(17) ?
    C31A C1 C2 . . 112.8(2) ?
    O1 C1 S . . 109.56(15) ?
    C31A C1 S . . 110.25(18) ?
    C2 C1 S . . 106.90(15) ?
    N1 C2 C16 . . 110.95(18) ?
    N1 C2 C1 . . 110.10(16) ?
    C16 C2 C1 . . 110.10(18) ?
    N1 C2 H2 . . 108.5 ?
    C16 C2 H2 . . 108.5 ?
    C1 C2 H2 . . 108.5 ?
    O1 C3 C8 . . 120.5(2) ?
    O1 C3 C4 . . 116.83(19) ?
    C8 C3 C4 . . 122.7(2) ?
    C3 C4 C5 . . 118.2(2) ?
    C3 C4 N1 . . 115.59(19) ?
    C5 C4 N1 . . 125.9(2) ?
    C6 C5 C4 . . 119.9(2) ?
    C6 C5 Cl1 . . 119.49(19) ?
    C4 C5 Cl1 . . 120.52(18) ?
    C7 C6 C5 . . 119.2(2) ?
    C7 C6 H6 . . 120.4 ?
    C5 C6 H6 . . 120.4 ?
    C8 C7 C6 . . 122.5(2) ?
    C8 C7 Cl2 . . 119.4(2) ?
    C6 C7 Cl2 . . 118.1(2) ?
    C7 C8 C3 . . 117.1(2) ?
    C7 C8 H8 . . 121.4 ?
    C3 C8 H8 . . 121.4 ?
    O2 C9 N1 . . 120.2(2) ?
    O2 C9 C10 . . 120.6(2) ?
    N1 C9 C10 . . 119.1(2) ?
    C15 C10 C11 . . 119.9(2) ?
    C15 C10 C9 . . 122.7(2) ?
    C11 C10 C9 . . 117.2(2) ?
    C12 C11 C10 . . 120.7(2) ?
    C12 C11 H11 . . 119.6 ?
    C10 C11 H11 . . 119.6 ?
    C13 C12 C11 . . 117.8(3) ?
    C13 C12 H12 . . 121.1 ?
    C11 C12 H12 . . 121.1 ?
    C12 C13 C14 . . 123.3(2) ?
    C12 C13 N2 . . 117.7(3) ?
    C14 C13 N2 . . 119.0(3) ?
    C13 C14 C15 . . 118.4(2) ?
    C13 C14 H14 . . 120.8 ?
    C15 C14 H14 . . 120.8 ?
    C10 C15 C14 . . 119.8(2) ?
    C10 C15 H15 . . 120.1 ?
    C14 C15 H15 . . 120.1 ?
    O5 C16 C17 . . 111.36(18) ?
    O5 C16 C2 . . 105.82(17) ?
    C17 C16 C2 . . 107.66(17) ?
    O5 C16 H16 . . 110.6 ?
    C17 C16 H16 . . 110.6 ?
    C2 C16 H16 . . 110.6 ?
    N3 C17 C16 . . 111.85(17) ?
    N3 C17 S . . 113.76(16) ?
    C16 C17 S . . 105.00(15) ?
    N3 C17 H17 . . 108.7 ?
    C16 C17 H17 . . 108.7 ?
    S C17 H17 . . 108.7 ?
    O5 C18 C23 . . 115.5(2) ?
    O5 C18 C19 . . 123.1(2) ?
    C23 C18 C19 . . 121.3(2) ?
    C20 C19 C18 . . 117.2(2) ?
    C20 C19 N3 . . 123.7(2) ?
    C18 C19 N3 . . 118.9(2) ?
    C21 C20 C19 . . 121.8(2) ?
    C21 C20 Cl3 . . 117.11(19) ?
    C19 C20 Cl3 . . 121.00(18) ?
    C20 C21 C22 . . 118.8(2) ?
    C20 C21 H21 . . 120.6 ?
    C22 C21 H21 . . 120.6 ?
    C23 C22 C21 . . 121.4(2) ?
    C23 C22 Cl4A . . 114.3(13) ?
    C21 C22 Cl4A . . 120.4(11) ?
    C23 C22 Cl4B . . 119.6(2) ?
    C21 C22 Cl4B . . 119.0(2) ?
    C22 C23 C18 . . 119.3(3) ?
    C22 C23 H23 . . 120.4 ?
    C18 C23 H23 . . 120.4 ?
    O6 C24 N3 . . 122.9(2) ?
    O6 C24 C25 . . 122.5(2) ?
    N3 C24 C25 . . 114.5(2) ?
    C26 C25 C30 . . 119.5(2) ?
    C26 C25 C24 . . 119.6(2) ?
    C30 C25 C24 . . 120.9(2) ?
    C25 C26 C27 . . 120.9(3) ?
    C25 C26 H26 . . 119.6 ?
    C27 C26 H26 . . 119.6 ?
    C28 C27 C26 . . 118.2(3) ?
    C28 C27 H27 . . 120.9 ?
    C26 C27 H27 . . 120.9 ?
    C27 C28 C29 . . 122.6(3) ?
    C27 C28 N4 . . 119.0(3) ?
    C29 C28 N4 . . 118.3(3) ?
    C28 C29 C30 . . 118.6(3) ?
    C28 C29 H29 . . 120.7 ?
    C30 C29 H29 . . 120.7 ?
    C29 C30 C25 . . 120.2(3) ?
    C29 C30 H30 . . 119.9 ?
    C25 C30 H30 . . 119.9 ?
    C32A C31A C1 . . 116.2(4) ?
    C32A C31A H31A . . 108.2 ?
    C1 C31A H31A . . 108.2 ?
    C32A C31A H31B . . 108.2 ?
    C1 C31A H31B . . 108.2 ?
    H31A C31A H31B . . 107.4 ?
    C31A C32A C33A . . 105.4(5) ?
    C31A C32A H32A . . 110.7 ?
    C33A C32A H32A . . 110.7 ?
    C31A C32A H32B . . 110.7 ?
    C33A C32A H32B . . 110.7 ?
    H32A C32A H32B . . 108.8 ?
    C34A C33A C32A . . 106.9(5) ?
    C34A C33A H33A . . 110.3 ?
    C32A C33A H33A . . 110.4 ?
    C34A C33A H33B . . 110.4 ?
    C32A C33A H33B . . 110.4 ?
    H33A C33A H33B . . 108.6 ?
    C33B C32B H32C . . 105.8 ?
    C33B C32B H32D . . 105.8 ?
    H32C C32B H32D . . 106.2 ?
    C34B C33B C32B . . 110.4(11) ?
    C34B C33B H33C . . 109.6 ?
    C32B C33B H33C . . 109.6 ?
    C34B C33B H33D . . 109.6 ?
    C32B C33B H33D . . 109.6 ?
    H33C C33B H33D . . 108.1 ?
    C33B C34B H34D . . 109.5 ?
    C33B C34B H34E . . 109.5 ?
    H34D C34B H34E . . 109.5 ?
    C33B C34B H34F . . 109.5 ?
    H34D C34B H34F . . 109.5 ?
    H34E C34B H34F . . 109.5 ?
loop_
    _geom_torsion_atom_site_label_1
    _geom_torsion_atom_site_label_2
    _geom_torsion_atom_site_label_3
    _geom_torsion_atom_site_label_4
    _geom_torsion_site_symmetry_1
    _geom_torsion_site_symmetry_2
    _geom_torsion_site_symmetry_3
    _geom_torsion_site_symmetry_4
    _geom_torsion
    _geom_torsion_publ_flag
    C3 O1 C1 C31A . . . . 173.0(2) ?
    C3 O1 C1 C2 . . . . 50.0(2) ?
    C3 O1 C1 S . . . . -68.5(2) ?
    C17 S C1 O1 . . . . 107.13(15) ?
    C17 S C1 C31A . . . . -137.58(17) ?
    C17 S C1 C2 . . . . -14.64(15) ?
    C9 N1 C2 C16 . . . . -97.4(2) ?
    C4 N1 C2 C16 . . . . 81.7(2) ?
    C9 N1 C2 C1 . . . . 140.5(2) ?
    C4 N1 C2 C1 . . . . -40.5(2) ?
    O1 C1 C2 N1 . . . . -6.0(3) ?
    C31A C1 C2 N1 . . . . -124.5(2) ?
    S C1 C2 N1 . . . . 114.15(17) ?
    O1 C1 C2 C16 . . . . -128.59(19) ?
    C31A C1 C2 C16 . . . . 112.9(2) ?
    S C1 C2 C16 . . . . -8.5(2) ?
    C1 O1 C3 C8 . . . . 131.2(2) ?
    C1 O1 C3 C4 . . . . -48.9(3) ?
    O1 C3 C4 C5 . . . . 174.5(2) ?
    C8 C3 C4 C5 . . . . -5.6(3) ?
    O1 C3 C4 N1 . . . . 0.1(3) ?
    C8 C3 C4 N1 . . . . -180.0(2) ?
    C9 N1 C4 C3 . . . . -134.9(2) ?
    C2 N1 C4 C3 . . . . 46.1(3) ?
    C9 N1 C4 C5 . . . . 51.2(3) ?
    C2 N1 C4 C5 . . . . -127.8(2) ?
    C3 C4 C5 C6 . . . . 6.7(3) ?
    N1 C4 C5 C6 . . . . -179.6(2) ?
    C3 C4 C5 Cl1 . . . . -169.92(17) ?
    N1 C4 C5 Cl1 . . . . 3.8(3) ?
    C4 C5 C6 C7 . . . . -3.3(4) ?
    Cl1 C5 C6 C7 . . . . 173.38(19) ?
    C5 C6 C7 C8 . . . . -1.6(4) ?
    C5 C6 C7 Cl2 . . . . -178.06(19) ?
    C6 C7 C8 C3 . . . . 2.8(4) ?
    Cl2 C7 C8 C3 . . . . 179.19(18) ?
    O1 C3 C8 C7 . . . . -179.2(2) ?
    C4 C3 C8 C7 . . . . 0.9(4) ?
    C4 N1 C9 O2 . . . . -165.7(2) ?
    C2 N1 C9 O2 . . . . 13.3(3) ?
    C4 N1 C9 C10 . . . . 17.7(3) ?
    C2 N1 C9 C10 . . . . -163.4(2) ?
    O2 C9 C10 C15 . . . . -130.6(3) ?
    N1 C9 C10 C15 . . . . 46.1(4) ?
    O2 C9 C10 C11 . . . . 43.3(4) ?
    N1 C9 C10 C11 . . . . -140.1(3) ?
    C15 C10 C11 C12 . . . . -0.9(4) ?
    C9 C10 C11 C12 . . . . -175.0(3) ?
    C10 C11 C12 C13 . . . . 1.4(5) ?
    C11 C12 C13 C14 . . . . -1.1(5) ?
    C11 C12 C13 N2 . . . . -179.8(3) ?
    O4 N2 C13 C12 . . . . 173.8(3) ?
    O3 N2 C13 C12 . . . . -7.3(5) ?
    O4 N2 C13 C14 . . . . -4.9(5) ?
    O3 N2 C13 C14 . . . . 174.0(3) ?
    C12 C13 C14 C15 . . . . 0.3(5) ?
    N2 C13 C14 C15 . . . . 179.0(3) ?
    C11 C10 C15 C14 . . . . 0.1(4) ?
    C9 C10 C15 C14 . . . . 173.8(2) ?
    C13 C14 C15 C10 . . . . 0.2(4) ?
    C18 O5 C16 C17 . . . . 31.9(3) ?
    C18 O5 C16 C2 . . . . 148.64(19) ?
    N1 C2 C16 O5 . . . . 152.39(17) ?
    C1 C2 C16 O5 . . . . -85.5(2) ?
    N1 C2 C16 C17 . . . . -88.4(2) ?
    C1 C2 C16 C17 . . . . 33.7(2) ?
    C24 N3 C17 C16 . . . . -107.8(2) ?
    C19 N3 C17 C16 . . . . 46.4(3) ?
    C24 N3 C17 S . . . . 133.40(18) ?
    C19 N3 C17 S . . . . -72.4(2) ?
    O5 C16 C17 N3 . . . . -51.8(2) ?
    C2 C16 C17 N3 . . . . -167.39(18) ?
    O5 C16 C17 S . . . . 72.02(19) ?
    C2 C16 C17 S . . . . -43.55(19) ?
    C1 S C17 N3 . . . . 156.25(16) ?
    C1 S C17 C16 . . . . 33.63(15) ?
    C16 O5 C18 C23 . . . . 175.8(2) ?
    C16 O5 C18 C19 . . . . -6.2(3) ?
    O5 C18 C19 C20 . . . . -176.4(2) ?
    C23 C18 C19 C20 . . . . 1.6(4) ?
    O5 C18 C19 N3 . . . . -0.7(4) ?
    C23 C18 C19 N3 . . . . 177.2(2) ?
    C24 N3 C19 C20 . . . . -51.9(3) ?
    C17 N3 C19 C20 . . . . 154.7(2) ?
    C24 N3 C19 C18 . . . . 132.7(2) ?
    C17 N3 C19 C18 . . . . -20.7(3) ?
    C18 C19 C20 C21 . . . . -4.1(4) ?
    N3 C19 C20 C21 . . . . -179.5(2) ?
    C18 C19 C20 Cl3 . . . . 173.25(18) ?
    N3 C19 C20 Cl3 . . . . -2.2(3) ?
    C19 C20 C21 C22 . . . . 3.8(4) ?
    Cl3 C20 C21 C22 . . . . -173.7(2) ?
    C20 C21 C22 C23 . . . . -0.8(4) ?
    C20 C21 C22 Cl4A . . . . 156(3) ?
    C20 C21 C22 Cl4B . . . . 177.8(3) ?
    C21 C22 C23 C18 . . . . -1.6(5) ?
    Cl4A C22 C23 C18 . . . . -160(3) ?
    Cl4B C22 C23 C18 . . . . 179.7(3) ?
    O5 C18 C23 C22 . . . . 179.3(3) ?
    C19 C18 C23 C22 . . . . 1.2(4) ?
    C19 N3 C24 O6 . . . . -9.3(3) ?
    C17 N3 C24 O6 . . . . 143.2(2) ?
    C19 N3 C24 C25 . . . . 168.6(2) ?
    C17 N3 C24 C25 . . . . -39.0(3) ?
    O6 C24 C25 C26 . . . . -48.0(4) ?
    N3 C24 C25 C26 . . . . 134.1(3) ?
    O6 C24 C25 C30 . . . . 129.3(3) ?
    N3 C24 C25 C30 . . . . -48.5(3) ?
    C30 C25 C26 C27 . . . . -0.3(4) ?
    C24 C25 C26 C27 . . . . 177.1(3) ?
    C25 C26 C27 C28 . . . . -1.0(5) ?
    C26 C27 C28 C29 . . . . 0.6(5) ?
    C26 C27 C28 N4 . . . . 179.2(3) ?
    O8 N4 C28 C27 . . . . 167.9(3) ?
    O7 N4 C28 C27 . . . . -13.4(5) ?
    O8 N4 C28 C29 . . . . -13.5(4) ?
    O7 N4 C28 C29 . . . . 165.2(3) ?
    C27 C28 C29 C30 . . . . 1.1(5) ?
    N4 C28 C29 C30 . . . . -177.5(3) ?
    C28 C29 C30 C25 . . . . -2.4(5) ?
    C26 C25 C30 C29 . . . . 2.0(4) ?
    C24 C25 C30 C29 . . . . -175.3(3) ?
    O1 C1 C31A C32A . . . . -44.4(6) ?
    C2 C1 C31A C32A . . . . 78.1(6) ?
    S C1 C31A C32A . . . . -162.5(5) ?
    C1 C31A C32A C33A . . . . 174.9(4) ?
    C31A C32A C33A C34A . . . . -178.8(7) ?
loop_
    _geom_hbond_atom_site_label_D
    _geom_hbond_atom_site_label_H
    _geom_hbond_atom_site_label_A
    _geom_hbond_site_symmetry_A
    _geom_hbond_distance_DH
    _geom_hbond_distance_HA
    _geom_hbond_distance_DA
    _geom_hbond_angle_DHA
    C2 H2 O2 3_666 0.98 2.55 3.491(3) 161.5
    C14 H14 O3 2_656 0.93 2.41 3.298(4) 160.0
_iucr_refine_instructions_details
;
TITL ktnew in P2(1)/c
CELL 0.71073  12.855  10.139  27.845  90.00 100.23  90.00
ZERR    4.00   0.003   0.001   0.005   0.00   0.02   0.00
LATT 1
SYMM -X, .5+Y, .5-Z
SFAC C  H  N  O  S  Cl
UNIT 136  96  16  32  4  16
L.S. 1
ACTA
BOND $H
FMAP 2
PLAN -10
EADP  C34A C34B
EADP  C33A C33B
EADP  C32A C32B
EXYZ  C31A C31B
EADP  C31A C31B
EADP  CL4A CL4B
MPLA C18 C19 C20 C21 C22 C23
MPLA C3 C4 C5 C6 C7 C8
MPLA 6 C3 C4 C5 C6 C7 C8 Cl1 Cl2
MPLA 10 C16 C18 C19 C20 C21 C22 C23 Cl3 N3 O5 C17 Cl4A Cl4B
MPLA N4 O7 O8
MPLA C25 C26 C27 C28 C29 C30
MPLA N2 O3 O4
MPLA C10 C11 C12 C13 C14 C15
MPLA 4 C1 C2 C16 S C17
MPLA 4 C1 C2 C3 C4 O1 N1
MPLA 5 N3 O5 C16 C18 C19 C17
MPLA C3 C4 C5 C6 C7 C8
MPLA O1 N1 C1 C2 C3 C4
MPLA S C1 C2 C16 C17
MPLA O5 N3 C16 C17 C18 C19
MPLA C11 C19 C20 C21 C22 C23
CONF
HTAB
EQIV $1 1-x, 1-y,1-z
HTAB  C32A O1
HTAB  C2  O2
HTAB  C14 O3_$2
HTAB  C2  O2_$1
EQIV  $2  1-x,1/2+y,3/2-z
EQIV  $1  1-x,1-y,1-z
DFIX  1.52  0.01  C31A C32A C32A C33A C33A C34A
DFIX  1.52  0.01  C31B C32B C32B C33B C33B C34B
WGHT    0.062400
FVAR       0.19974   0.06373   0.62450
PART 4
CL1   6    0.860257    0.332231    0.628691    11.00000    0.05742    0.04535 =
         0.06402   -0.00226    0.00440    0.01536
CL2   6    0.953039    0.703593    0.766489    11.00000    0.06728    0.08994 =
         0.04665   -0.01064   -0.01197   -0.01759
CL3   6    1.048274    0.892667    0.455919    11.00000    0.05546    0.04805 =
         0.05554    0.00017    0.01726   -0.01138
PART 1
CL4A  6    0.703593    0.902666    0.323146    21.00000    0.06834    0.19547 =
         0.04036    0.04464    0.01051    0.01004
PART 2
CL4B  6    0.717679    0.865436    0.310263   -21.00000    0.06834    0.19547 =
         0.04036    0.04464    0.01051    0.01004
PART 0
S     5    0.766879    0.849571    0.559503    11.00000    0.06589    0.03210 =
         0.05180   -0.00530    0.02155   -0.00500
O1    4    0.649695    0.754991    0.622928    11.00000    0.04618    0.04205 =
         0.03051   -0.00361    0.00805    0.01019
O2    4    0.575521    0.372877    0.537861    11.00000    0.08922    0.04639 =
         0.04083   -0.00452   -0.00710   -0.01610
O3    4    0.551607   -0.070391    0.719274    11.00000    0.22852    0.05900 =
         0.12456    0.02607    0.08530   -0.02052
O4    4    0.532791    0.089298    0.766675    11.00000    0.19392    0.09160 =
         0.07273    0.02029    0.06865    0.00274
O5    4    0.701057    0.657357    0.471928    11.00000    0.04292    0.06537 =
         0.02957    0.00287    0.00537   -0.00932
O6    4    1.060305    0.623078    0.496609    11.00000    0.04978    0.04829 =
         0.04798   -0.00259    0.01319    0.00456
O7    4    1.203816    0.545269    0.749129    11.00000    0.14666    0.10214 =
         0.06786    0.02217   -0.02769    0.01140
O8    4    1.203283    0.757252    0.751377    11.00000    0.09130    0.10643 =
         0.06000   -0.02226   -0.01634    0.00061
N1    3    0.671466    0.518218    0.588173    11.00000    0.03852    0.03173 =
         0.02913   -0.00018    0.00380   -0.00226
N2    3    0.550040    0.045777    0.728577    11.00000    0.10174    0.06884 =
         0.07347    0.02075    0.03425   -0.00688
N3    3    0.911801    0.724697    0.513630    11.00000    0.03732    0.04384 =
         0.03030    0.00201    0.00474   -0.00069
N4    3    1.186969    0.653012    0.729874    11.00000    0.06913    0.08734 =
         0.05081    0.00018   -0.00916    0.00450
C1    1    0.650058    0.758559    0.571048    11.00000    0.04674    0.03285 =
         0.03205   -0.00129    0.00939    0.00627
C2    1    0.656306    0.617079    0.549030    11.00000    0.03564    0.03089 =
         0.03021   -0.00073    0.00414    0.00052
AFIX  13
H2    2    0.589417    0.598622    0.527114    11.00000   -1.20000
AFIX   0
C3    1    0.729237    0.678962    0.648981    11.00000    0.04014    0.03851 =
         0.02913   -0.00056    0.00819   -0.00042
C4    1    0.742164    0.553228    0.631305    11.00000    0.03787    0.03390 =
         0.02881    0.00070    0.00593   -0.00278
C5    1    0.827588    0.478120    0.654289    11.00000    0.04093    0.03580 =
         0.04032    0.00493    0.00608    0.00092
C6    1    0.890350    0.524088    0.696749    11.00000    0.04356    0.05022 =
         0.04096    0.00957   -0.00176   -0.00030
AFIX  43
H6    2    0.945218    0.472582    0.713180    11.00000   -1.20000
AFIX   0
C7    1    0.870415    0.646926    0.714274    11.00000    0.04872    0.05622 =
         0.03343   -0.00068   -0.00064   -0.00948
C8    1    0.791838    0.727956    0.690616    11.00000    0.05292    0.04370 =
         0.03543   -0.00509    0.00677   -0.00464
AFIX  43
H8    2    0.781334    0.812098    0.702166    11.00000   -1.20000
AFIX   0
C9    1    0.617352    0.401255    0.579127    11.00000    0.04706    0.03331 =
         0.03758   -0.00383    0.00667   -0.00045
C10   1    0.605781    0.313560    0.621026    11.00000    0.04564    0.03532 =
         0.03993   -0.00187    0.00782   -0.00740
C11   1    0.615607    0.178336    0.614289    11.00000    0.08300    0.03421 =
         0.04856   -0.00529    0.02359   -0.00821
AFIX  43
H11   2    0.634300    0.147081    0.585591    11.00000   -1.20000
AFIX   0
C12   1    0.598015    0.090784    0.649514    11.00000    0.08527    0.03266 =
         0.06265    0.00087    0.02119   -0.00651
AFIX  43
H12   2    0.605929    0.000484    0.645529    11.00000   -1.20000
AFIX   0
C13   1    0.568546    0.140475    0.690561    11.00000    0.05819    0.04429 =
         0.05275    0.00931    0.01662   -0.00834
C14   1    0.557481    0.272816    0.698506    11.00000    0.06166    0.05674 =
         0.04693   -0.00174    0.02452   -0.00138
AFIX  43
H14   2    0.537522    0.302957    0.727083    11.00000   -1.20000
AFIX   0
C15   1    0.576673    0.360245    0.663079    11.00000    0.05304    0.03535 =
         0.05026   -0.00255    0.01660   -0.00034
AFIX  43
H15   2    0.569930    0.450495    0.667646    11.00000   -1.20000
AFIX   0
C16   1    0.745359    0.610891    0.519657    11.00000    0.04048    0.03169 =
         0.02944   -0.00074    0.00904    0.00027
AFIX  13
H16   2    0.771059    0.520235    0.518201    11.00000   -1.20000
AFIX   0
C17   1    0.833461    0.700909    0.544341    11.00000    0.04086    0.03432 =
         0.03047    0.00042    0.00717   -0.00207
AFIX  13
H17   2    0.868364    0.659104    0.574689    11.00000   -1.20000
AFIX   0
C18   1    0.764443    0.722224    0.445472    11.00000    0.04362    0.04737 =
         0.03179   -0.00171    0.01197    0.00035
C19   1    0.869315    0.756980    0.464360    11.00000    0.04247    0.03840 =
         0.03017   -0.00006    0.00838    0.00367
C20   1    0.923585    0.830050    0.434188    11.00000    0.04593    0.03949 =
         0.04093    0.00140    0.01678    0.00465
C21   1    0.878990    0.860048    0.386611    11.00000    0.05895    0.05930 =
         0.04060    0.00956    0.01955    0.00500
AFIX  43
H21   2    0.917827    0.904390    0.366483    11.00000   -1.20000
AFIX   0
C22   1    0.775571    0.822993    0.369426    11.00000    0.05770    0.08731 =
         0.03190    0.01157    0.01050    0.01324
C23   1    0.717600    0.756242    0.398371    11.00000    0.04497    0.08116 =
         0.03501    0.00617    0.00618    0.00399
AFIX  43
H23   2    0.647551    0.733983    0.386544    11.00000   -1.20000
AFIX   0
C24   1    1.011250    0.664887    0.526359    11.00000    0.03996    0.03118 =
         0.04537    0.00100    0.00421   -0.00502
C25   1    1.053791    0.661538    0.580399    11.00000    0.03729    0.04273 =
         0.04469    0.00000    0.00221   -0.00076
C26   1    1.097156    0.547143    0.601534    11.00000    0.06746    0.04775 =
         0.05506   -0.00817   -0.00112    0.01684
AFIX  43
H26   2    1.096975    0.471543    0.582606    11.00000   -1.20000
AFIX   0
C27   1    1.141116    0.542850    0.650613    11.00000    0.07293    0.05716 =
         0.06050    0.00535   -0.00674    0.02246
AFIX  43
H27   2    1.169509    0.465050    0.665049    11.00000   -1.20000
AFIX   0
C28   1    1.141670    0.655938    0.677266    11.00000    0.04870    0.06185 =
         0.04528    0.00288   -0.00400    0.00358
C29   1    1.099806    0.772022    0.657461    11.00000    0.07692    0.04916 =
         0.05419   -0.01209   -0.00237   -0.00151
AFIX  43
H29   2    1.102382    0.847861    0.676422    11.00000   -1.20000
AFIX   0
C30   1    1.053715    0.774182    0.608792    11.00000    0.07421    0.04128 =
         0.05223   -0.00071   -0.00955    0.00254
AFIX  43
H30   2    1.022514    0.851242    0.594954    11.00000   -1.20000
PART 1
AFIX   0
C31A  1    0.549696    0.831660    0.549050    11.00000    0.06738    0.05804 =
         0.03705   -0.00288    0.00083    0.03259
AFIX  23
H31A  2    0.561500    0.925225    0.554924    31.00000   -1.20000
H31B  2    0.537378    0.818339    0.514001    31.00000   -1.20000
AFIX   0
C32A  1    0.451615    0.793244    0.567527    31.00000    0.04822    0.13151 =
         0.04360   -0.01986    0.00790    0.03992
AFIX  23
H32A  2    0.462076    0.801116    0.602775    31.00000   -1.20000
H32B  2    0.432034    0.703000    0.558531    31.00000   -1.20000
AFIX   0
C33A  1    0.365327    0.890168    0.543079    31.00000    0.05061    0.07575 =
         0.08119    0.00268    0.01606    0.01635
AFIX  23
H33A  2    0.386117    0.980397    0.551486    31.00000   -1.20000
H33B  2    0.354400    0.880987    0.507866    31.00000   -1.20000
AFIX   0
C34A  1    0.266175    0.856283    0.561662    31.00000    0.04702    0.13329 =
         0.13425   -0.01394    0.02276    0.01910
AFIX 137
H34A  2    0.239899    0.772779    0.548480    31.00000   -1.50000
H34B  2    0.213951    0.923234    0.551777    31.00000   -1.50000
H34C  2    0.281141    0.851125    0.596636    31.00000   -1.50000
PART 2
AFIX   0
C31B  1    0.549696    0.831660    0.549050    10.00000    0.06738    0.05804 =
         0.03705   -0.00288    0.00083    0.03259
AFIX  23
H31C  2    0.545100    0.837813    0.513972   -31.00000   -1.20000
H31D  2    0.552195    0.920530    0.562104   -31.00000   -1.20000
AFIX   0
C32B  1    0.451605    0.760599    0.560418   -31.00000    0.04822    0.13151 =
         0.04360   -0.01986    0.00790    0.03992
AFIX  23
H32C  2    0.461324    0.755239    0.595715   -31.00000   -1.20000
H32D  2    0.456070    0.670882    0.548859   -31.00000   -1.20000
AFIX   0
C33B  1    0.335522    0.803685    0.543232   -31.00000    0.05061    0.07575 =
         0.08119    0.00268    0.01606    0.01635
AFIX  23
H33C  2    0.320860    0.809872    0.507912   -31.00000   -1.20000
H33D  2    0.288464    0.738120    0.553030   -31.00000   -1.20000
AFIX   0
C34B  1    0.315642    0.935474    0.565063   -31.00000    0.04702    0.13329 =
         0.13425   -0.01394    0.02276    0.01910
AFIX 137
H34D  2    0.331026    0.929482    0.600015   -31.00000   -1.50000
H34E  2    0.242937    0.959848    0.554769   -31.00000   -1.50000
H34F  2    0.360312    1.000964    0.554300   -31.00000   -1.50000
PART
HKLF 4
REM  ktnew in P2(1)/c
REM R1 =  0.0454 for   5039 Fo > 4sig(Fo)  and  0.0864 for all   8215 data
REM    476 parameters refined using      6 restraints
END
WGHT      0.0625      0.0000
REM Highest difference peak  0.342,  deepest hole -0.319,  1-sigma level  0.049
Q1    1   0.9871  0.9467  0.3566  11.00000  0.05    0.34
Q2    1   0.4817  0.7988  0.5625  11.00000  0.05    0.32
Q3    1   0.9794  0.4605  0.7348  11.00000  0.05    0.31
Q4    1   0.6365  0.6828  0.3781  11.00000  0.05    0.29
Q5    1   0.7011  0.5416  0.6105  11.00000  0.05    0.22
Q6    1   0.7033  0.7885  0.3143  11.00000  0.05    0.22
Q7    1   0.6986  0.8348  0.5482  11.00000  0.05    0.21
Q8    1   0.5854  0.3642  0.6011  11.00000  0.05    0.20
Q9    1   0.8239  0.3447  0.5991  11.00000  0.05    0.20
Q10   1   0.6017  0.1917  0.7070  11.00000  0.05    0.20
;
data_global
_journal_date_recd_electronic     2012-07-24
_journal_date_accepted     2012-07-31
_journal_name_full     'Acta Crystallographica, Section E'
_journal_year     2012
_journal_volume     68
_journal_issue      9
_journal_page_first     o2647
_journal_page_last     o2648
_journal_paper_category     QO
_journal_paper_doi     10.1107/S1600536812034149
_journal_coeditor_code     PV2572
_publ_contact_author_name     'Margaret E. Kastner'
_publ_contact_author_address
;
Department of Chemistry
Bucknell University
Lewisburg
PA 17837
USA
;
_publ_contact_author_email     kastner@bucknell.edu
_publ_contact_author_fax     5705771739
_publ_contact_author_phone     5705771452
_publ_section_title
;\
5a-Butyl-1,3,8,10-tetrachloro-7,13-bis(4-nitrobenzoyl)-5a,6a,12a,12b-\
tetrahydro-7<i>H</i>,13<i>H</i>-thieno[2,3-<i>b</i>:4,5-<i>b</i>']bis(1,4-\
benzoxazine)
;
loop_
    _publ_author_name
    _publ_author_address
    'Tang, Kai'
;
Department of Chemistry
Bucknell University
Lewisburg
PA 17837
USA
;
    'Kastner, Margaret E.'
;
Department of Chemistry
Bucknell University
Lewisburg
PA 17837
USA
;
_publ_section_synopsis     .
