# Supplementary material for: 5a-Butyl-1,3,8,10-tetra­chloro-7,13-bis­(4-nitro­benzo­yl)-5a,6a,12a,12b-tetra­hydro-7H,13H-thieno[2,3-b:4,5-b′]bis­(1,4-benzoxazine)
Source: Acta Crystallogr Sect E Struct Rep Online. 2012 Aug 4;68(Pt 9):o2647–8. doi: 10.1107/S1600536812034149 (PMC3435675; doi:10.1107/S1600536812034149)
Supplement: Supplementary file 2 [file e-68-o2647-Isup2.hkl]

# 
# h,k,l, Fc-squared, Fo-squared, sigma(Fo-squared) and status flag 
# 
data_I
_shelx_title ' ktnew in P2(1)/c' 
_shelx_refln_list_code          4 
_shelx_F_calc_maximum      278.88 
_exptl_crystal_F_000      1616.00 
_reflns_d_resolution_high  0.7681 
 
loop_ 
 _symmetry_equiv_pos_as_xyz 
 'x, y, z' 
 '-x, y+1/2, -z+1/2' 
 '-x, -y, -z' 
 'x, -y-1/2, z-1/2' 
 
_cell_length_a    12.8550 
_cell_length_b    10.1390 
_cell_length_c    27.8450 
_cell_angle_alpha  90.000 
_cell_angle_beta  100.230 
_cell_angle_gamma  90.000 
 
_shelx_F_squared_multiplier     1.000 
 
loop_ 
 _refln_index_h 
 _refln_index_k 
 _refln_index_l 
 _refln_F_squared_calc 
 _refln_F_squared_meas 
 _refln_F_squared_sigma 
 _refln_observed_status 
   1   0   0     9142.65     9092.98     56.40 o 
   2   0   0     2105.20     1895.70     30.08 o 
   3   0   0      780.05      681.03     18.55 o 
   4   0   0     1483.08     1451.04     29.08 o 
   5   0   0      196.03      155.66     13.54 o 
   6   0   0    10342.05    11295.48    165.93 o 
   7   0   0      215.70      211.55     17.04 o 
   8   0   0      800.44      653.20     22.56 o 
   9   0   0      179.40      187.24     21.05 o 
  10   0   0     4702.31     4415.77     77.20 o 
  11   0   0      748.27      702.58     29.33 o 
  12   0   0      706.38      750.96     31.83 o 
  13   0   0      123.69      118.81     26.32 o 
  14   0   0       91.48       81.46     27.82 o 
  15   0   0       30.71        8.77     29.33 o 
  16   0   0        0.26       20.80     31.83 o 
   1   1   0    15134.76    15235.51     93.74 o 
   2   1   0       84.29      108.78      8.77 o 
   3   1   0    61956.47    65626.50    275.22 o 
   4   1   0    20416.57    21025.12    181.97 o 
   5   1   0      336.56      276.47     14.54 o 
   6   1   0      585.84      672.25     19.05 o 
   7   1   0     1290.52     1449.03     30.08 o 
   8   1   0     1918.51     2039.82     39.10 o 
   9   1   0      165.63      168.19     20.30 o 
  10   1   0       29.68       24.81     21.31 o 
  11   1   0        0.08      -17.30     20.55 o 
  12   1   0      138.29      169.94     26.57 o 
  13   1   0       15.62       31.33     25.07 o 
  14   1   0       13.81      -11.03     28.07 o 
  15   1   0      159.19      168.19     31.83 o 
  16   1   0       95.12      131.09     33.59 o 
   0   2   0    77774.13    71990.86    203.53 o 
   1   2   0     7070.70     6336.79     81.46 o 
   2   2   0      674.49      796.83     19.55 o 
   3   2   0      349.96      307.05     13.03 o 
   4   2   0        0.26       15.79     12.03 o 
   5   2   0       91.34       63.67     13.03 o 
   6   2   0      353.37      433.38     17.80 o 
   7   2   0      323.14      311.81     18.30 o 
   8   2   0       17.81       17.30     17.30 o 
   9   2   0        1.24        4.26     18.80 o 
  10   2   0      545.87      584.78     26.32 o 
  11   2   0       45.01       46.87     23.06 o 
  12   2   0      296.98      307.30     28.83 o 
  13   2   0       27.50       14.29     26.07 o 
  14   2   0      398.40      453.18     34.84 o 
  15   2   0        3.23      -20.30     30.58 o 
  16   2   0       23.41      -13.54     31.58 o 
   1   3   0     6559.68     6556.86    100.01 o 
   2   3   0      930.10      961.01     21.81 o 
   3   3   0    15447.49    15425.25    167.44 o 
   4   3   0     1110.91     1093.10     23.06 o 
   5   3   0       58.36       27.07     13.54 o 
   6   3   0     5557.19     5605.38     83.72 o 
   7   3   0     1288.06     1268.06     28.07 o 
   8   3   0      212.24      191.25     19.80 o 
   9   3   0       46.63       48.38     20.55 o 
  10   3   0       17.31       13.03     22.56 o 
  11   3   0       16.89       27.82     23.06 o 
  12   3   0       99.16      111.54     25.57 o 
  13   3   0      206.41      239.12     29.58 o 
  14   3   0       34.93       69.68     28.83 o 
  15   3   0        3.19       15.29     30.33 o 
  16   3   0       88.07       74.19     33.34 o 
   0   4   0    12224.55    11966.73    149.64 o 
   1   4   0      145.41      143.88     12.53 o 
   2   4   0      936.97      932.18     20.05 o 
   3   4   0      779.39      808.36     19.80 o 
   4   4   0     1295.62     1398.65     28.57 o 
   5   4   0      179.25      208.04     16.29 o 
   6   4   0     2825.32     2934.91     51.13 o 
   7   4   0     1901.84     1978.41     38.85 o 
   8   4   0      112.63       87.98     20.05 o 
   9   4   0      920.47      928.92     29.83 o 
  10   4   0      253.58      223.08     25.32 o 
  11   4   0      731.93      771.51     31.08 o 
  12   4   0      145.58      136.61     26.32 o 
  13   4   0        1.60       15.04     25.82 o 
  14   4   0       54.88      115.80     30.58 o 
  15   4   0       11.74       56.40     30.33 o 
   1   5   0        1.25        0.75     13.54 o 
   2   5   0      226.32      279.98     16.29 o 
   3   5   0     7286.68     7773.28    105.02 o 
   4   5   0      432.76      403.30     18.55 o 
   5   5   0     1875.96     2016.76     37.60 o 
   6   5   0      258.57      273.21     19.55 o 
   8   5   0      428.20      447.42     24.56 o 
   9   5   0      229.81      179.97     22.81 o 
  10   5   0        0.74       -0.25     22.31 o 
  11   5   0      227.18      214.06     27.07 o 
  12   5   0        0.22      -24.56     24.56 o 
  13   5   0       35.36       48.88     27.82 o 
  14   5   0      329.79      337.63     32.84 o 
  15   5   0       15.05       25.57     31.58 o 
   0   6   0     1837.90     2088.20     40.10 o 
   1   6   0     2007.22     1873.89     35.09 o 
   2   6   0     1478.70     1436.50     30.33 o 
   3   6   0     1243.87     1279.09     27.82 o 
   4   6   0       14.88       33.09     16.54 o 
   5   6   0        2.58        7.77     17.55 o 
   6   6   0       60.90       38.10     19.55 o 
   7   6   0     1598.06     1528.99     34.34 o 
   8   6   0      160.08      169.19     22.81 o 
   9   6   0       33.93       42.61     22.81 o 
  10   6   0        3.01       10.28     22.06 o 
  11   6   0      289.88      267.20     27.57 o 
  12   6   0        8.73       -2.01     25.32 o 
  13   6   0      233.50      268.95     32.33 o 
  14   6   0       17.89       30.33     30.83 o 
   1   7   0      200.35      179.97     17.80 o 
   2   7   0       12.69       18.30     18.05 o 
   3   7   0       76.28       68.93     18.30 o 
   4   7   0      603.97      601.32     25.07 o 
   5   7   0     5701.15     5398.09     91.49 o 
   6   7   0      678.38      756.98     29.58 o 
   7   7   0      253.71      272.96     25.07 o 
   8   7   0        5.90       15.04     21.56 o 
   9   7   0      269.26      298.53     27.57 o 
  10   7   0        0.32        1.00     24.06 o 
  11   7   0       11.18       17.55     26.57 o 
  12   7   0        9.29        3.51     30.08 o 
  13   7   0        3.11        8.27     29.83 o 
   0   8   0      710.24      626.38     25.82 o 
   1   8   0        0.94       -2.76     19.55 o 
   2   8   0       66.94      104.27     21.56 o 
   3   8   0      620.02      565.98     26.82 o 
   4   8   0       99.50       53.39     21.81 o 
   5   8   0       54.68       43.36     22.56 o 
   6   8   0      156.29      197.77     25.82 o 
   7   8   0      367.32      308.56     27.32 o 
   8   8   0      114.73       81.46     25.32 o 
   9   8   0      210.89      261.93     28.57 o 
  10   8   0       59.11       48.13     27.32 o 
  11   8   0        7.59       -2.01     27.32 o 
  12   8   0        0.14        9.52     29.58 o 
  13   8   0      223.22      235.36     34.59 o 
   1   9   0      533.85      462.46     26.82 o 
   2   9   0      455.10      442.15     26.32 o 
   3   9   0      280.99      276.22     24.81 o 
   4   9   0      169.61      127.08     24.56 o 
   5   9   0      436.24      333.62     27.32 o 
   6   9   0       33.23       12.78     25.32 o 
   7   9   0      363.14      381.75     29.33 o 
   8   9   0      176.23      175.71     28.83 o 
   9   9   0      239.23      168.69     30.58 o 
  10   9   0       67.96       67.68     29.33 o 
  11   9   0       51.93       42.86     32.08 o 
  12   9   0       25.73        8.52     31.08 o 
   0  10   0      843.54      780.79     31.33 o 
   1  10   0        3.54       30.33     21.56 o 
   2  10   0      628.07      685.79     31.58 o 
   3  10   0      560.52      539.16     30.08 o 
   4  10   0        1.31       -4.76     23.81 o 
   5  10   0       78.03       56.15     26.32 o 
   6  10   0       69.44       85.47     26.57 o 
   7  10   0      100.28      101.26     27.57 o 
   8  10   0      218.55      236.62     31.83 o 
   9  10   0      650.01      719.13     38.85 o 
  10  10   0        0.90      -15.04     30.08 o 
   1  11   0       73.54       99.76     24.31 o 
   2  11   0       73.23       32.84     24.81 o 
   3  11   0        3.98       17.04     24.31 o 
   4  11   0        0.01       21.56     25.07 o 
   5  11   0      308.40      335.63     30.33 o 
   6  11   0      150.85      181.22     29.33 o 
   7  11   0        4.63       -5.26     30.08 o 
   8  11   0       22.47       42.61     30.83 o 
   9  11   0        7.05       27.82     29.83 o 
   0  12   0      136.71       94.75     26.57 o 
   1  12   0        0.38      -13.79     25.57 o 
   2  12   0       18.02       22.06     27.82 o 
   3  12   0        0.04       42.11     27.82 o 
   4  12   0       36.55       46.12     28.83 o 
   5  12   0       14.05        2.51     30.58 o 
   6  12   0       80.31      114.30     31.08 o 
   1  13   0       27.73       46.62     27.32 o 
   2  13   0      100.84       55.65     31.83 o 
 -16   1   1        0.45      -17.04     33.09 o 
 -15   1   1       54.38       36.34     30.08 o 
 -14   1   1       50.91       55.65     27.82 o 
 -13   1   1        0.15        1.50     25.07 o 
 -12   1   1      106.12      121.07     25.32 o 
 -11   1   1        9.73       18.30     22.56 o 
 -10   1   1       85.05       94.00     21.81 o 
  -9   1   1       13.63       30.58     19.30 o 
  -8   1   1      335.13      326.85     20.80 o 
  -7   1   1     3485.94     3648.52     59.15 o 
  -6   1   1     2898.82     3012.86     48.88 o 
  -5   1   1      140.30      120.31     13.28 o 
  -4   1   1    27513.99    28225.40    208.29 o 
  -3   1   1      432.13      415.08     14.29 o 
  -2   1   1     3323.78     3468.55     47.87 o 
  -1   1   1     1403.46     1604.44     29.08 o 
   0   1   1     4894.27     5111.30     87.10 o 
   1   1   1     6414.83     5950.28     62.91 o 
   2   1   1       42.86       45.62      8.77 o 
   3   1   1     3655.41     3571.82     60.41 o 
   4   1   1     1055.14     1007.13     23.06 o 
   5   1   1     2604.58     2791.03     44.62 o 
   6   1   1       24.16       35.84     14.54 o 
   7   1   1       60.75       76.45     15.29 o 
   8   1   1     1025.79     1100.37     27.32 o 
   9   1   1       99.17       99.01     19.80 o 
  10   1   1        4.07        5.26     21.31 o 
  11   1   1       70.11       83.97     23.31 o 
  12   1   1      609.52      621.37     31.83 o 
  13   1   1        1.57       15.29     26.32 o 
  14   1   1       41.18       66.67     28.83 o 
  15   1   1       37.55        1.50     28.83 o 
  16   1   1       14.17       39.60     31.33 o 
 -16   2   1       37.62       21.05     32.33 o 
 -15   2   1       19.64       -4.01     30.33 o 
 -14   2   1       82.67       78.71     29.58 o 
 -13   2   1       67.41       60.91     27.32 o 
 -12   2   1        9.92        9.27     24.81 o 
 -11   2   1       25.35       29.08     21.81 o 
 -10   2   1      438.83      457.95     25.07 o 
  -9   2   1      729.23      720.88     26.32 o 
  -8   2   1       68.22       69.68     17.30 o 
  -7   2   1     1240.71     1205.14     26.32 o 
  -6   2   1       78.04       42.11     15.04 o 
  -5   2   1     2418.85     2735.64     44.87 o 
  -4   2   1    15574.59    16305.05    169.94 o 
  -3   2   1     1867.26     2169.41     36.60 o 
  -2   2   1     9089.94     9044.85    105.27 o 
  -1   2   1     2453.93     2304.76     38.10 o 
   0   2   1    29544.42    29563.63    179.22 o 
   1   2   1     9431.09     9823.88    101.51 o 
   2   2   1     3096.42     3199.35     48.63 o 
   3   2   1     5625.26     5718.17     79.21 o 
   4   2   1     2540.99     2691.27     45.12 o 
   5   2   1      126.59      124.32     13.79 o 
   6   2   1      521.54      511.58     18.55 o 
   7   2   1      779.82      700.58     21.31 o 
   8   2   1      480.71      451.93     21.81 o 
   9   2   1      648.99      593.55     26.32 o 
  10   2   1      320.14      342.39     24.56 o 
  11   2   1       54.60       42.11     23.06 o 
  12   2   1      819.95      828.66     34.34 o 
  13   2   1      646.66      711.86     34.34 o 
  14   2   1       75.63       84.22     29.58 o 
  15   2   1       94.16      136.36     31.58 o 
  16   2   1       11.80       20.55     33.09 o 
 -16   3   1       17.73        1.25     33.09 o 
 -15   3   1        7.22       36.60     30.08 o 
 -14   3   1      304.07      276.72     31.58 o 
 -13   3   1      326.72      347.91     31.58 o 
 -12   3   1       18.89       40.36     25.82 o 
 -11   3   1      139.78      105.27     23.31 o 
 -10   3   1       80.44       46.62     22.06 o 
  -9   3   1     1488.37     1462.07     34.09 o 
  -8   3   1      833.93      799.59     24.81 o 
  -7   3   1     3984.11     4072.38     65.92 o 
  -6   3   1     4495.72     4633.59     69.68 o 
  -5   3   1      149.89       98.26     14.04 o 
  -4   3   1     3454.66     3618.94     58.65 o 
  -3   3   1     2230.00     2039.82     36.34 o 
  -2   3   1      151.40      126.58     11.53 o 
  -1   3   1     4417.21     4431.56     71.44 o 
   0   3   1      626.38      607.70     11.69 o 
   1   3   1     6828.90     7038.37    104.02 o 
   2   3   1     5165.00     5390.32     78.96 o 
   3   3   1     2148.69     2199.99     38.10 o 
   4   3   1      633.62      688.05     17.30 o 
   5   3   1      961.05     1130.20     25.07 o 
   6   3   1        3.62        4.76     14.29 o 
   7   3   1     2274.16     1964.13     38.60 o 
   8   3   1     1035.71     1007.63     27.82 o 
   9   3   1       63.50       82.72     20.55 o 
  10   3   1      120.63       74.19     22.56 o 
  11   3   1       37.04       29.08     23.06 o 
  12   3   1        1.23      -14.04     24.56 o 
  13   3   1      206.41      224.34     29.33 o 
  14   3   1        4.31       -5.01     28.32 o 
  15   3   1      125.24      108.28     32.84 o 
 -15   4   1        5.28       23.06     30.33 o 
 -14   4   1       77.19       30.33     29.33 o 
 -13   4   1        0.49       15.29     26.82 o 
 -12   4   1       19.30       25.07     24.81 o 
 -11   4   1      104.58       90.49     24.81 o 
 -10   4   1      517.65      502.06     28.07 o 
  -9   4   1     2630.44     2427.33     48.63 o 
  -8   4   1      673.99      713.61     26.07 o 
  -7   4   1      189.33      157.16     18.80 o 
  -6   4   1      240.97      245.89     18.55 o 
  -5   4   1      165.47      185.48     16.04 o 
  -4   4   1      456.87      478.50     17.80 o 
  -3   4   1      998.25      966.02     22.56 o 
  -2   4   1        6.58       11.03     11.03 o 
  -1   4   1        4.24        3.01     10.78 o 
   0   4   1      797.66      844.72     26.44 o 
   1   4   1     5438.77     5509.88     86.73 o 
   2   4   1      682.45      622.62     16.29 o 
   3   4   1     2855.92     2684.00     43.11 o 
   4   4   1      370.98      410.82     18.05 o 
   5   4   1     1513.33     1650.81     32.33 o 
   6   4   1      693.25      703.59     22.31 o 
   7   4   1      152.05      126.58     19.55 o 
   8   4   1      193.27      186.74     21.31 o 
   9   4   1        0.07       18.55     20.80 o 
  10   4   1      668.98      686.54     28.32 o 
  11   4   1       20.95       -0.50     23.31 o 
  12   4   1      376.74      375.23     30.58 o 
  13   4   1      148.35      223.33     30.08 o 
  14   4   1       39.56       83.97     29.83 o 
  15   4   1        6.52       26.32     30.08 o 
 -15   5   1        4.47       25.82     31.58 o 
 -14   5   1        2.31        5.26     29.08 o 
 -13   5   1        6.27       17.04     27.07 o 
 -12   5   1       19.03       24.06     24.56 o 
 -11   5   1       64.60       51.89     24.56 o 
  -9   5   1      505.00      468.22     27.07 o 
  -8   5   1      433.95      394.53     24.81 o 
  -7   5   1      125.81      164.43     19.30 o 
  -6   5   1       31.26       33.84     16.79 o 
  -5   5   1      956.55      933.44     23.31 o 
  -4   5   1       13.24      -10.28     15.29 o 
  -3   5   1     3013.86     2999.83     49.38 o 
  -2   5   1     2048.63     2208.51     40.36 o 
  -1   5   1      190.54      230.35     15.04 o 
   0   5   1     1507.20     1496.52     21.71 o 
   1   5   1    10025.15    10779.63    135.10 o 
   2   5   1     1059.32      912.13     23.56 o 
   3   5   1     2092.64     2012.25     38.10 o 
   4   5   1        4.17       15.29     15.29 o 
   5   5   1      894.43      971.28     24.06 o 
   6   5   1      808.32      814.88     24.06 o 
   7   5   1     1501.00     1533.50     33.34 o 
   9   5   1      142.62      106.03     23.06 o 
  10   5   1       10.36        0.50     23.06 o 
  11   5   1      220.11      220.32     26.57 o 
  12   5   1       58.61       82.47     27.32 o 
  13   5   1        0.23       -4.26     28.57 o 
  14   5   1       25.13       43.11     30.33 o 
  15   5   1       73.43       74.95     31.33 o 
 -14   6   1       30.90      -16.54     30.33 o 
 -13   6   1        9.53       12.78     28.83 o 
 -12   6   1       22.83       33.59     27.32 o 
 -11   6   1       44.00       53.39     24.81 o 
 -10   6   1       38.37       20.05     22.06 o 
  -9   6   1       47.45       18.05     21.81 o 
  -8   6   1       57.29       99.26     22.06 o 
  -7   6   1      859.20      839.44     28.83 o 
  -6   6   1      388.52      350.67     23.06 o 
  -5   6   1      665.80      691.30     24.56 o 
  -4   6   1       50.32       56.40     17.80 o 
  -3   6   1        0.20       12.28     15.54 o 
  -2   6   1        0.68       23.56     14.79 o 
  -1   6   1     2052.85     2178.18     40.86 o 
   0   6   1      149.40      121.72     10.90 o 
   1   6   1       67.26       52.39     14.29 o 
   2   6   1      119.82      138.36     15.79 o 
   3   6   1      149.95      158.16     17.55 o 
   4   6   1     1017.28      959.00     24.81 o 
   5   6   1      138.23      119.06     19.30 o 
   6   6   1       91.70      107.53     20.05 o 
   7   6   1       59.23       89.23     20.30 o 
   8   6   1      202.13      183.48     23.06 o 
   9   6   1      115.79      112.54     23.56 o 
  10   6   1       56.72       74.95     23.56 o 
  11   6   1       15.70       21.31     25.57 o 
  12   6   1        1.18        1.25     26.57 o 
  13   6   1       59.49       55.39     29.08 o 
  14   6   1       89.04       77.70     33.34 o 
 -14   7   1       22.52       26.07     32.84 o 
 -13   7   1      173.83      137.86     33.84 o 
 -12   7   1       85.89       78.96     29.58 o 
 -11   7   1      130.98      139.11     27.32 o 
 -10   7   1       37.39       38.10     24.81 o 
  -9   7   1       45.69       39.10     24.56 o 
  -8   7   1      207.23      162.93     25.07 o 
  -7   7   1      765.46      774.52     30.33 o 
  -6   7   1     3416.63     3527.45     61.66 o 
  -5   7   1      211.46      210.55     24.06 o 
  -4   7   1      239.76      190.00     20.55 o 
  -3   7   1      259.09      244.39     20.80 o 
  -2   7   1     2324.66     2237.34     40.61 o 
  -1   7   1        0.32        7.02     15.79 o 
   0   7   1       55.77       67.88     11.69 o 
   1   7   1        3.61        7.02     16.79 o 
   2   7   1      488.98      493.54     22.06 o 
   3   7   1     1254.18     1304.15     29.83 o 
   4   7   1     1016.07     1051.24     29.33 o 
   5   7   1     1836.20     1829.52     41.36 o 
   6   7   1       17.73       -2.76     20.55 o 
   7   7   1       64.81       66.92     22.31 o 
   8   7   1      208.30      239.37     25.32 o 
   9   7   1        2.66       10.28     23.06 o 
  10   7   1       44.65       75.45     23.56 o 
  11   7   1        4.23      -20.30     25.82 o 
  12   7   1       18.35      -27.57     29.08 o 
  13   7   1       35.56       47.37     30.58 o 
 -13   8   1        0.54      -32.33     32.33 o 
 -12   8   1       80.46      116.55     31.08 o 
 -11   8   1      356.11      350.41     33.59 o 
 -10   8   1       61.64       50.38     27.57 o 
  -9   8   1        4.69       10.03     26.07 o 
  -8   8   1        1.42       -3.26     24.31 o 
  -7   8   1       31.64       23.81     24.56 o 
  -6   8   1      443.99      398.29     28.57 o 
  -5   8   1     1810.00     1861.86     39.85 o 
  -4   8   1       31.31       23.56     21.05 o 
  -3   8   1      181.93      248.65     22.81 o 
  -2   8   1     2608.96     2565.19     48.63 o 
  -1   8   1     2412.92     2339.10     46.12 o 
   0   8   1       37.36       18.55     14.18 o 
   1   8   1     1292.40     1185.09     31.08 o 
   2   8   1     2702.17     2751.68     52.64 o 
   3   8   1      355.38      312.57     24.81 o 
   4   8   1      239.11      200.52     23.31 o 
   5   8   1      384.73      378.49     25.57 o 
   6   8   1      344.57      314.57     25.82 o 
   7   8   1        8.68       15.04     24.06 o 
   8   8   1        8.05       -6.27     24.06 o 
   9   8   1      458.35      477.75     31.58 o 
  10   8   1      198.95      247.40     30.33 o 
  11   8   1        3.13      -16.04     28.57 o 
  12   8   1       53.21      101.51     30.58 o 
  13   8   1        3.72       -4.26     31.83 o 
 -12   9   1       54.72      131.59     33.09 o 
 -11   9   1       37.55       29.83     32.33 o 
 -10   9   1       47.10       43.11     29.08 o 
  -9   9   1      568.10      625.88     35.34 o 
  -7   9   1      814.43      703.08     34.09 o 
  -6   9   1      614.44      666.24     32.33 o 
  -5   9   1        1.63       14.79     22.31 o 
  -4   9   1      270.75      216.82     24.56 o 
  -3   9   1      282.18      225.59     24.81 o 
  -2   9   1      343.25      341.89     25.32 o 
  -1   9   1     1602.16     1658.08     39.35 o 
   0   9   1       28.18       28.62     15.24 o 
   1   9   1      495.09      565.73     25.57 o 
   2   9   1      558.00      518.35     27.32 o 
   3   9   1        5.16       30.08     21.05 o 
   4   9   1       18.39       27.32     22.81 o 
   5   9   1      487.25      477.75     29.33 o 
   6   9   1       39.91       36.09     25.32 o 
   7   9   1      127.80       95.75     26.07 o 
   8   9   1      157.00      125.58     29.08 o 
   9   9   1       45.07       33.59     27.57 o 
  10   9   1        2.85      -19.55     30.33 o 
  11   9   1      116.71       97.00     33.34 o 
 -10  10   1        5.29        9.52     30.58 o 
  -9  10   1       82.56       86.48     31.58 o 
  -8  10   1       23.71       18.55     29.58 o 
  -7  10   1       41.47       43.61     27.57 o 
  -6  10   1       79.12       81.96     27.07 o 
  -5  10   1        6.18        2.26     23.81 o 
  -4  10   1        1.63       21.05     24.06 o 
  -3  10   1        1.08        0.50     23.56 o 
  -2  10   1      255.57      262.43     26.32 o 
  -1  10   1      365.61      372.47     26.07 o 
   0  10   1       12.90       32.22     15.68 o 
   1  10   1       66.92       50.13     23.31 o 
   2  10   1      345.64      335.38     27.82 o 
   3  10   1      255.34      183.73     25.82 o 
   4  10   1      305.61      293.27     28.07 o 
   5  10   1      100.22       90.74     25.32 o 
   6  10   1        0.01      -14.29     25.32 o 
   7  10   1        0.23      -14.54     25.32 o 
   8  10   1       93.11       36.09     29.08 o 
   9  10   1        0.36      -20.05     30.08 o 
  10  10   1        9.28        6.52     30.33 o 
  -9  11   1       16.04       39.10     30.83 o 
  -8  11   1       35.96       47.87     30.33 o 
  -7  11   1        9.86       24.31     28.07 o 
  -6  11   1       97.96      113.04     28.57 o 
  -5  11   1       53.59       31.58     28.57 o 
  -4  11   1        1.12       -7.02     25.32 o 
  -3  11   1       30.69       15.04     24.81 o 
  -2  11   1      245.78      295.02     27.57 o 
  -1  11   1       19.14       19.80     23.31 o 
   0  11   1        1.23       12.10     16.54 o 
   1  11   1       13.78        9.02     24.06 o 
   2  11   1      112.64      175.71     25.82 o 
   3  11   1       82.70       70.43     23.56 o 
   4  11   1        1.52       13.79     24.81 o 
   5  11   1       39.31       41.86     27.32 o 
   6  11   1       36.25       27.32     27.07 o 
   7  11   1       32.18       33.59     27.82 o 
   8  11   1       85.52       90.24     31.83 o 
   9  11   1       24.22       57.15     31.83 o 
  -6  12   1        1.57       20.80     28.57 o 
  -5  12   1        7.36      -22.81     28.32 o 
  -4  12   1       96.01       84.47     28.83 o 
  -3  12   1       29.47        6.52     26.57 o 
  -2  12   1        3.91      -12.53     26.32 o 
  -1  12   1      177.67      162.93     28.83 o 
   0  12   1       74.06      108.19     18.80 o 
   1  12   1      266.37      237.37     29.83 o 
   2  12   1       21.71       25.07     27.32 o 
   3  12   1      129.76      128.84     29.58 o 
   4  12   1        0.47       15.54     27.82 o 
   5  12   1       79.45      113.30     30.33 o 
   6  12   1      121.84      122.07     32.08 o 
  -2  13   1       30.18       34.59     29.33 o 
  -1  13   1       94.14       56.90     29.33 o 
   0  13   1      129.29      118.56     21.36 o 
   1  13   1        8.44        2.76     30.08 o 
   2  13   1      400.05      491.78     37.10 o 
 -16   0   2        0.19       -9.52     30.83 o 
 -15   0   2        1.24       -7.02     28.07 o 
 -14   0   2       10.24       14.04     27.32 o 
 -13   0   2      109.52       67.93     26.57 o 
 -12   0   2      647.33      710.10     30.08 o 
 -11   0   2      345.74      398.54     25.57 o 
 -10   0   2     2921.09     2862.47     55.65 o 
  -9   0   2      737.66      674.51     23.81 o 
  -8   0   2      232.35      204.53     18.30 o 
  -7   0   2     1731.51     1973.15     36.09 o 
  -6   0   2     7659.95     7587.05    112.04 o 
  -5   0   2      481.42      464.21     15.29 o 
  -4   0   2    16576.93    15136.00    150.64 o 
  -3   0   2    12064.73    12482.82    117.56 o 
  -2   0   2    30437.65    27544.88    140.62 o 
  -1   0   2     4287.37     3965.85     43.36 o 
   1   0   2    25317.01    23660.99    110.54 o 
   2   0   2    32349.41    30519.64    158.66 o 
   3   0   2    70789.58    70524.54    287.75 o 
   4   0   2    22371.21    22548.59    189.49 o 
   5   0   2     8221.77     9002.74    112.29 o 
   6   0   2      429.33      432.88     17.30 o 
   7   0   2     2849.51     2656.18     44.62 o 
   8   0   2      338.12      305.30     20.55 o 
   9   0   2     1535.82     1476.35     34.59 o 
  10   0   2       37.13       43.36     22.06 o 
  11   0   2     1275.24     1198.88     33.59 o 
  12   0   2      341.40      319.33     28.57 o 
  13   0   2      870.55      790.06     36.34 o 
  14   0   2       94.92       67.18     30.33 o 
  15   0   2       27.63        7.27     30.33 o 
  16   0   2       31.04       38.60     35.09 o 
 -16   1   2        4.83       25.82     31.83 o 
 -15   1   2       79.95       67.18     30.83 o 
 -14   1   2      165.78      166.18     29.58 o 
 -13   1   2       65.73      108.03     25.82 o 
 -12   1   2      455.02      389.27     28.32 o 
 -11   1   2      162.94      147.38     23.06 o 
 -10   1   2      100.76       76.45     22.06 o 
  -9   1   2      478.69      477.50     23.06 o 
  -8   1   2     3803.78     3930.51     67.18 o 
  -7   1   2    11106.28    10551.53    143.62 o 
  -6   1   2      511.20      459.45     16.79 o 
  -5   1   2     5551.26     5943.01     79.96 o 
  -4   1   2     8692.66     8832.55    120.56 o 
  -3   1   2     3703.82     3850.80     58.90 o 
  -2   1   2      102.71      139.11      9.27 o 
  -1   1   2    17498.27    17526.48    105.53 o 
   0   1   2      460.93      483.17      8.77 o 
   1   1   2     6102.27     6365.36     68.93 o 
   2   1   2     1360.54     1262.04     25.32 o 
   3   1   2     6829.80     6630.80     96.75 o 
   4   1   2    31175.91    30935.23    225.84 o 
   5   1   2     2847.15     2647.41     44.87 o 
   6   1   2     7645.76     7644.45    116.30 o 
   7   1   2      860.24      843.95     22.06 o 
   8   1   2     3516.78     3409.15     57.15 o 
   9   1   2     2558.17     2710.07     50.38 o 
  10   1   2      641.94      601.57     27.32 o 
  11   1   2     1182.43     1080.82     33.09 o 
  13   1   2      543.95      637.16     33.84 o 
  14   1   2      578.53      578.01     36.09 o 
  15   1   2       83.42       16.04     31.58 o 
  16   1   2       12.66      -31.58     31.58 o 
 -16   2   2       24.05       32.08     33.59 o 
 -15   2   2      213.51      259.93     32.59 o 
 -14   2   2        0.26        9.27     27.07 o 
 -13   2   2      400.41      445.16     30.83 o 
 -12   2   2      176.33      176.21     26.57 o 
 -11   2   2      363.46      349.16     25.82 o 
 -10   2   2        7.66       21.31     20.55 o 
  -9   2   2       51.61       61.16     18.80 o 
  -8   2   2      917.32      881.55     25.07 o 
  -7   2   2     1173.65     1130.45     25.57 o 
  -6   2   2      103.53      129.84     15.54 o 
  -5   2   2     1874.64     1889.68     34.59 o 
  -4   2   2     1070.65     1120.67     22.81 o 
  -3   2   2     4325.71     3965.10     67.43 o 
  -2   2   2     1289.46     1437.25     27.57 o 
  -1   2   2     1339.38     1110.40     21.81 o 
   0   2   2     6375.53     6730.82     58.49 o 
   1   2   2     3280.10     3219.40     52.64 o 
   2   2   2      593.24      567.73     17.04 o 
   3   2   2     1588.13     1557.06     31.08 o 
   4   2   2     4527.81     4709.29     69.43 o 
   5   2   2    10225.15    10984.16    157.91 o 
   6   2   2        0.55       14.54     14.54 o 
   7   2   2       16.03       27.82     15.04 o 
   8   2   2      178.23      182.23     19.80 o 
   9   2   2     1038.10     1058.51     29.83 o 
  10   2   2       35.36       29.58     21.56 o 
  11   2   2      198.74      181.97     25.82 o 
  12   2   2      185.42      176.21     27.57 o 
  13   2   2       46.84        7.52     26.07 o 
  14   2   2       12.78        7.52     28.07 o 
  15   2   2       57.31      105.02     30.58 o 
  16   2   2        5.56       42.36     33.34 o 
 -16   3   2       29.22       26.57     31.83 o 
 -15   3   2        5.82       48.63     31.58 o 
 -14   3   2       13.25      -10.28     28.07 o 
 -13   3   2      269.45      332.12     30.33 o 
 -12   3   2       55.01       60.91     24.06 o 
 -11   3   2      138.12      137.61     23.81 o 
 -10   3   2       87.95      121.82     23.56 o 
  -9   3   2      176.22      169.94     21.56 o 
  -8   3   2      265.65      283.99     20.80 o 
  -7   3   2      676.70      728.15     22.06 o 
  -5   3   2      363.28      394.28     16.79 o 
  -4   3   2      149.04      179.97     13.54 o 
  -3   3   2     9377.84    10021.40    136.11 o 
  -2   3   2     9022.15     9968.26    126.83 o 
  -1   3   2     1138.38     1213.42     25.32 o 
   0   3   2     2389.62     2583.03     30.31 o 
   1   3   2     1942.16     1908.48     33.34 o 
   2   3   2      203.87      193.50     12.53 o 
   3   3   2      375.93      407.81     14.29 o 
   4   3   2     5843.73     5928.22     83.47 o 
   5   3   2      534.10      604.33     19.05 o 
   6   3   2       13.18       17.04     14.29 o 
   8   3   2      986.61     1048.49     27.82 o 
   9   3   2       52.01       13.54     20.05 o 
  10   3   2       80.35       73.94     23.56 o 
  11   3   2        3.65      -24.06     24.06 o 
  12   3   2       90.27       78.71     27.32 o 
  13   3   2        9.14        1.75     27.07 o 
  14   3   2        2.03        0.25     28.07 o 
  15   3   2        5.12        4.26     30.83 o 
 -15   4   2        6.68       -8.52     31.83 o 
 -14   4   2       15.95        6.27     29.58 o 
 -13   4   2       37.39       48.38     28.57 o 
 -12   4   2       59.63      102.02     24.81 o 
 -11   4   2      105.62       68.18     24.81 o 
 -10   4   2     1716.76     1613.96     39.35 o 
  -9   4   2      476.22      428.12     25.57 o 
  -8   4   2     1723.59     1645.79     36.09 o 
  -7   4   2      240.33      205.04     19.30 o 
  -6   4   2     1516.09     1526.23     30.33 o 
  -5   4   2      243.84      285.75     17.04 o 
  -4   4   2     5619.26     5846.00     88.98 o 
  -3   4   2      177.70      176.96     14.04 o 
  -2   4   2       40.85       61.41     12.03 o 
  -1   4   2     1817.20     1959.11     35.59 o 
   0   4   2    11128.47    11117.71    208.54 o 
   1   4   2     3964.07     4043.30     59.15 o 
   2   4   2     2062.30     1985.68     35.59 o 
   3   4   2     7383.57     8004.14    113.30 o 
   4   4   2      227.43      244.39     16.79 o 
   5   4   2     7661.50     7744.21    107.78 o 
   6   4   2      818.34      808.61     23.56 o 
   7   4   2     5066.02     5105.07     77.70 o 
   8   4   2       33.86       25.57     19.80 o 
   9   4   2        6.30       38.10     21.05 o 
  10   4   2        0.77       45.87     22.31 o 
  11   4   2      292.69      327.60     29.08 o 
  12   4   2      480.63      544.67     33.34 o 
  13   4   2       72.58      113.55     28.83 o 
  14   4   2       21.09        3.01     30.58 o 
  15   4   2       26.00       41.61     32.08 o 
 -15   5   2       40.93       42.61     31.08 o 
 -14   5   2        1.52       45.62     30.08 o 
 -13   5   2      106.83      135.85     28.07 o 
 -12   5   2       13.48       35.59     24.81 o 
 -11   5   2        0.35       19.30     23.81 o 
 -10   5   2       58.05       60.91     23.06 o 
  -9   5   2      163.11      139.36     23.31 o 
  -8   5   2      187.25      165.43     22.31 o 
  -7   5   2      288.87      239.63     21.56 o 
  -6   5   2       48.36       55.65     17.55 o 
  -5   5   2     1058.32     1060.27     26.32 o 
  -4   5   2     3064.79     3211.63     56.15 o 
  -3   5   2     1861.52     1961.62     36.09 o 
  -2   5   2     1094.97     1156.27     26.07 o 
  -1   5   2       74.13       56.40     14.29 o 
   0   5   2     7111.83     7565.72     80.29 o 
   1   5   2      119.06      176.21     15.04 o 
   2   5   2       10.90       11.28     13.54 o 
   3   5   2      496.41      519.36     18.55 o 
   4   5   2     7839.79     8313.95    115.30 o 
   5   5   2      626.10      693.31     22.31 o 
   6   5   2        6.03       30.83     18.30 o 
   7   5   2        0.12        6.27     18.80 o 
   8   5   2       70.30       58.90     21.05 o 
   9   5   2        1.04        3.51     21.81 o 
  10   5   2       60.50       83.97     24.06 o 
  11   5   2       46.09       65.42     24.81 o 
  12   5   2       35.54       51.38     27.82 o 
  13   5   2       14.45       -9.52     28.83 o 
  14   5   2      155.65       80.46     32.84 o 
  15   5   2        1.29       -4.26     31.08 o 
 -14   6   2        0.33       27.32     29.83 o 
 -13   6   2      217.94      246.64     32.84 o 
 -12   6   2      285.20      294.02     29.08 o 
 -11   6   2       13.98       -3.26     25.07 o 
 -10   6   2        0.72        3.51     23.06 o 
  -9   6   2       91.46       85.22     22.31 o 
  -8   6   2      441.10      498.55     25.82 o 
  -7   6   2      112.61      156.41     22.06 o 
  -6   6   2     1040.63     1033.95     28.57 o 
  -5   6   2      610.26      599.31     23.81 o 
  -4   6   2     4656.59     4561.90     72.19 o 
  -3   6   2        8.60        7.27     15.79 o 
  -2   6   2     1192.33     1160.53     26.82 o 
  -1   6   2     4510.48     4930.12     74.44 o 
   0   6   2      137.02      145.44     11.66 o 
   1   6   2       24.42       11.28     14.29 o 
   2   6   2      555.27      571.24     20.80 o 
   3   6   2      330.61      292.51     19.05 o 
   4   6   2       20.43       77.70     17.30 o 
   5   6   2       19.91       21.05     18.30 o 
   6   6   2     1847.61     1776.89     36.85 o 
   7   6   2      686.62      669.50     27.07 o 
   8   6   2       13.67       30.08     20.30 o 
   9   6   2      431.43      450.43     27.82 o 
  10   6   2      451.00      445.66     29.58 o 
  11   6   2        2.60      -25.07     25.07 o 
  12   6   2        1.16        8.52     27.57 o 
  13   6   2      202.67      175.96     32.33 o 
  14   6   2       38.81      105.53     32.08 o 
 -14   7   2       19.04       44.12     31.33 o 
 -13   7   2      215.72      211.80     33.84 o 
 -12   7   2      254.71      243.13     32.33 o 
 -11   7   2       19.98       12.53     25.82 o 
 -10   7   2       15.95       40.10     24.81 o 
  -9   7   2      154.39      181.47     25.57 o 
  -8   7   2        0.09      -15.54     22.31 o 
  -7   7   2      853.05      896.59     31.08 o 
  -6   7   2      123.07      135.10     23.81 o 
  -5   7   2       62.30       82.21     21.31 o 
  -4   7   2     1146.45     1173.31     29.83 o 
  -3   7   2      453.54      487.02     22.06 o 
  -2   7   2      185.23      164.18     18.80 o 
  -1   7   2      303.12      273.96     19.30 o 
   0   7   2       21.69       61.91     17.30 o 
   1   7   2        0.09       -0.50     16.29 o 
   2   7   2        6.30       31.08     16.79 o 
   3   7   2       17.43       16.29     18.80 o 
   4   7   2     1515.72     1470.84     34.34 o 
   5   7   2      745.35      927.67     28.83 o 
   6   7   2     1423.69     1461.81     34.09 o 
   7   7   2      146.10       93.49     23.81 o 
   8   7   2      151.25      165.68     24.31 o 
   9   7   2       46.61       33.84     24.31 o 
  10   7   2       87.56       86.48     24.81 o 
  11   7   2        7.36       27.32     26.57 o 
  12   7   2       77.40       99.51     29.33 o 
  13   7   2       17.70       26.07     31.83 o 
 -13   8   2       46.99       39.35     32.84 o 
 -12   8   2       50.35       76.20     31.83 o 
 -11   8   2        0.04       13.54     29.58 o 
 -10   8   2      988.99     1063.27     39.35 o 
  -9   8   2        0.46       -7.27     25.07 o 
  -8   8   2      494.99      502.81     30.08 o 
  -7   8   2      699.61      706.34     31.83 o 
  -6   8   2     1062.69     1020.66     34.34 o 
  -5   8   2       75.50       82.72     23.06 o 
  -4   8   2       36.69       52.64     21.56 o 
  -3   8   2       55.76       51.63     22.31 o 
  -2   8   2      416.08      434.88     24.56 o 
  -1   8   2       14.90       20.55     19.80 o 
   0   8   2     1825.78     1726.48     48.00 o 
   1   8   2       52.30       63.16     19.80 o 
   2   8   2        0.83        0.50     19.80 o 
   3   8   2      846.69      820.64     28.57 o 
   4   8   2      401.21      340.14     25.07 o 
   5   8   2        3.23      -21.05     21.56 o 
   6   8   2       79.98       50.38     23.06 o 
   7   8   2        4.54      -12.53     24.06 o 
   8   8   2      561.00      539.41     30.83 o 
   9   8   2      184.29      128.84     27.82 o 
  10   8   2       58.34       49.13     26.07 o 
  11   8   2      342.14      362.20     31.58 o 
  12   8   2        2.23       14.79     30.08 o 
 -12   9   2        4.59        9.27     30.08 o 
 -11   9   2       76.97      135.10     31.08 o 
 -10   9   2       26.46       38.10     27.07 o 
  -9   9   2      129.18      120.31     28.57 o 
  -8   9   2      146.63      189.24     28.57 o 
  -7   9   2      353.18      237.62     29.58 o 
  -6   9   2       84.67       66.42     25.07 o 
  -5   9   2      342.32      393.78     27.82 o 
  -4   9   2       94.86       77.20     22.56 o 
  -3   9   2      166.81      153.15     24.06 o 
  -2   9   2      204.94      220.32     24.06 o 
  -1   9   2      666.13      722.89     28.32 o 
   0   9   2      645.99      634.73     36.47 o 
   1   9   2      440.92      434.38     26.07 o 
   2   9   2       12.39       44.62     22.31 o 
   3   9   2      559.94      594.05     28.57 o 
   4   9   2       62.30       57.90     22.81 o 
   5   9   2        0.22      -22.81     22.81 o 
   6   9   2      102.03       66.92     25.82 o 
   7   9   2      628.67      691.30     33.84 o 
   8   9   2      147.42      147.89     27.57 o 
   9   9   2       15.27       22.56     27.32 o 
  10   9   2      224.31      234.86     31.58 o 
  11   9   2       36.71       43.61     32.84 o 
 -10  10   2       28.67       20.80     30.83 o 
  -9  10   2        0.16        2.01     28.32 o 
  -8  10   2      454.90      409.82     33.09 o 
  -7  10   2       28.65       34.09     25.82 o 
  -6  10   2       12.39       13.79     25.57 o 
  -5  10   2       54.31       13.54     24.81 o 
  -4  10   2      376.54      352.92     28.57 o 
  -3  10   2      457.07      498.80     28.57 o 
  -2  10   2        2.22       -1.25     22.81 o 
  -1  10   2        3.56       -2.01     22.31 o 
   0  10   2       13.07       -0.59     15.06 o 
   1  10   2       47.31       41.86     22.31 o 
   2  10   2      182.72      213.06     26.07 o 
   3  10   2      141.36      119.81     25.32 o 
   4  10   2        0.95       -9.02     24.06 o 
   5  10   2       20.43       -3.51     26.57 o 
   6  10   2       81.44      148.39     28.32 o 
   7  10   2      117.06       84.47     26.57 o 
   8  10   2       70.37       75.45     28.57 o 
   9  10   2      173.33      237.12     32.59 o 
  10  10   2      176.45      136.61     34.34 o 
  -9  11   2       26.33       -2.26     29.58 o 
  -8  11   2       12.03       28.57     29.33 o 
  -7  11   2      116.40       78.96     29.58 o 
  -6  11   2        0.17       34.34     28.07 o 
  -5  11   2      793.77      898.09     37.60 o 
  -4  11   2      449.13      475.49     32.08 o 
  -3  11   2      247.71      287.50     28.57 o 
  -2  11   2       73.27       40.61     24.56 o 
  -1  11   2       87.38       89.73     24.81 o 
   0  11   2       78.32       61.62     17.37 o 
   1  11   2      126.12      148.39     25.82 o 
   2  11   2       65.84       43.11     25.07 o 
   3  11   2       14.31       16.79     24.06 o 
   4  11   2       81.63       87.98     27.32 o 
   5  11   2        0.07       -6.27     26.57 o 
   6  11   2      222.70      247.40     30.58 o 
   7  11   2      129.05       58.65     29.58 o 
   8  11   2        2.12       18.05     31.08 o 
  -6  12   2       15.32      -24.56     31.83 o 
  -5  12   2      181.92      198.77     31.58 o 
  -4  12   2       51.14       76.45     28.07 o 
  -3  12   2        1.39      -22.81     26.57 o 
  -2  12   2        5.99        3.51     25.07 o 
  -1  12   2       53.78       60.66     27.82 o 
   0  12   2        7.36       10.75     19.05 o 
   1  12   2      163.56      163.93     27.57 o 
   2  12   2       11.07       35.84     28.07 o 
   3  12   2       46.70       46.87     29.83 o 
   4  12   2        0.05       16.04     28.07 o 
   5  12   2       73.73       69.18     31.33 o 
   6  12   2        0.07        5.77     29.58 o 
  -2  13   2        5.19       18.30     29.08 o 
  -1  13   2       64.29       94.50     29.08 o 
   0  13   2      100.68      122.10     21.97 o 
   1  13   2       69.94       44.87     29.33 o 
   2  13   2        7.56      -10.03     30.58 o 
 -16   1   3      222.92      183.73     35.09 o 
 -15   1   3        8.14       -9.02     30.08 o 
 -14   1   3       71.67       80.96     27.82 o 
 -13   1   3       32.59       52.64     25.32 o 
 -12   1   3       10.82       43.86     22.56 o 
 -11   1   3      562.36      545.67     27.07 o 
 -10   1   3      832.12      814.38     27.82 o 
  -9   1   3        0.07        9.27     18.55 o 
  -8   1   3        0.61       14.29     17.04 o 
  -7   1   3       78.06       75.70     15.29 o 
  -6   1   3       48.11       17.55     13.79 o 
  -5   1   3     2401.37     2435.36     41.11 o 
  -4   1   3    21891.30    21867.81    184.98 o 
  -3   1   3     7625.42     7465.23     99.26 o 
  -2   1   3    11793.41    12115.37    107.03 o 
  -1   1   3    32517.91    32192.51    150.89 o 
   0   1   3      864.97      805.77     12.40 o 
   1   1   3       41.34       20.55      8.02 o 
   2   1   3     6202.30     6077.11     83.22 o 
   3   1   3     7741.81     7578.78    106.53 o 
   4   1   3     1594.14     1496.91     30.08 o 
   5   1   3     2885.68     2990.05     47.62 o 
   6   1   3     2969.77     2844.17     48.13 o 
   7   1   3      121.95      101.26     16.54 o 
   8   1   3     1091.04     1181.08     29.83 o 
   9   1   3       53.60       31.83     20.80 o 
  10   1   3      212.48      174.46     24.06 o 
  11   1   3        2.17      -23.31     23.81 o 
  12   1   3       47.65       63.16     26.82 o 
  13   1   3      120.84      109.79     29.83 o 
  14   1   3       13.37       30.83     29.58 o 
  15   1   3        0.99      -30.58     30.58 o 
  16   1   3       81.22       58.90     34.59 o 
 -16   2   3       19.68      -10.28     33.09 o 
 -15   2   3       48.88       32.84     30.83 o 
 -14   2   3       81.59      135.60     28.07 o 
 -13   2   3      568.75      599.56     31.08 o 
 -12   2   3       38.57       38.60     24.06 o 
 -11   2   3      119.38      105.53     22.56 o 
 -10   2   3       30.87       20.30     21.56 o 
  -9   2   3        2.99       18.30     17.80 o 
  -8   2   3      486.20      534.65     21.31 o 
  -7   2   3       83.84       62.41     16.04 o 
  -6   2   3     1454.64     1233.97     26.07 o 
  -5   2   3     4141.26     4327.04     64.92 o 
  -4   2   3      227.71      235.61     13.28 o 
  -3   2   3     2040.29     1903.97     32.84 o 
  -2   2   3    12583.09    13298.95    128.08 o 
  -1   2   3    43995.02    47788.20    224.59 o 
   0   2   3    18155.38    18184.61    225.59 o 
   1   2   3     1218.84     1126.44     23.06 o 
   2   2   3      912.84      953.99     21.05 o 
   3   2   3     7933.29     7863.02    115.55 o 
   4   2   3     4079.73     4005.95     58.90 o 
   5   2   3      204.89      207.79     16.04 o 
   6   2   3     1599.26     1509.94     30.08 o 
   7   2   3     3244.26     3122.40     54.14 o 
   8   2   3     2417.41     2498.02     46.87 o 
   9   2   3      648.34      561.21     25.57 o 
  10   2   3        7.73       -6.27     21.05 o 
  11   2   3       20.91        9.52     23.81 o 
  12   2   3      371.55      434.38     30.33 o 
  13   2   3        3.26      -17.30     26.82 o 
  14   2   3        2.53      -24.31     27.82 o 
  15   2   3        0.54       62.16     31.83 o 
 -16   3   3       94.31       99.26     33.59 o 
 -15   3   3      397.65      429.37     35.34 o 
 -14   3   3       21.25       -5.01     28.32 o 
 -13   3   3       43.72       77.45     26.32 o 
 -12   3   3        3.13       15.54     23.56 o 
 -11   3   3      362.67      360.19     26.57 o 
 -10   3   3     1762.59     1678.13     40.61 o 
  -9   3   3        0.03        2.76     19.55 o 
  -8   3   3      697.86      707.85     24.06 o 
  -7   3   3     1357.07     1320.45     28.07 o 
  -6   3   3     1755.39     1722.75     33.09 o 
  -5   3   3     4160.22     4434.57     69.43 o 
  -4   3   3     4290.95     4515.03     64.17 o 
  -3   3   3      153.79      127.08     12.53 o 
  -2   3   3     4332.77     4737.36     75.70 o 
  -1   3   3     3645.46     3984.40     58.65 o 
   0   3   3     2991.34     3159.35     71.31 o 
   1   3   3      107.85       93.49     11.53 o 
   2   3   3     2040.63     2012.50     35.59 o 
   3   3   3    14076.48    14278.51    168.69 o 
   4   3   3      433.59      427.11     16.79 o 
   5   3   3    10331.23    10401.89    136.61 o 
   6   3   3     3355.63     3373.80     54.39 o 
   7   3   3     1598.25     1528.99     31.33 o 
   8   3   3      262.83      247.90     22.06 o 
   9   3   3      245.60      247.40     22.31 o 
  10   3   3       70.52       50.88     23.06 o 
  11   3   3      308.19      298.78     27.07 o 
  12   3   3      306.25      282.99     29.08 o 
  13   3   3        1.36      -14.04     27.32 o 
  14   3   3       40.40       80.21     29.33 o 
  15   3   3        2.41      -28.83     28.83 o 
 -15   4   3        0.02       39.10     29.33 o 
 -14   4   3       41.92       29.33     28.32 o 
 -13   4   3       10.74       21.31     26.57 o 
 -12   4   3       15.87        0.25     24.31 o 
 -11   4   3      574.45      546.43     29.58 o 
 -10   4   3      976.81      931.43     31.58 o 
  -9   4   3        8.33        4.01     21.05 o 
  -8   4   3      115.63      107.03     21.05 o 
  -7   4   3      132.34      125.58     19.80 o 
  -6   4   3      268.18      353.17     17.55 o 
  -5   4   3      519.20      554.45     18.80 o 
  -4   4   3      415.58      463.21     17.30 o 
  -3   4   3      204.79      215.06     14.79 o 
  -2   4   3      313.64      314.82     14.29 o 
  -1   4   3       63.00       51.38     11.78 o 
   0   4   3     7384.11     7628.65     71.34 o 
   1   4   3     4346.22     4100.70     60.16 o 
   2   4   3        8.57       20.05     11.78 o 
   3   4   3      434.41      401.80     16.54 o 
   4   4   3       50.00       37.85     14.79 o 
   5   4   3     1392.25     1548.29     31.58 o 
   6   4   3      644.10      695.82     22.31 o 
   7   4   3        5.50       -3.26     19.05 o 
   8   4   3      169.60      140.12     21.81 o 
   9   4   3        0.01       -8.02     20.30 o 
  10   4   3      466.09      448.17     27.32 o 
  11   4   3      754.66      807.11     33.09 o 
  12   4   3      339.07      337.38     30.58 o 
  13   4   3       42.44       81.21     28.32 o 
  14   4   3       10.36       32.59     29.58 o 
  15   4   3        6.74       10.03     32.84 o 
 -15   5   3      110.67       99.26     32.84 o 
 -14   5   3        4.96        6.52     29.08 o 
 -13   5   3        1.35      -10.53     26.82 o 
 -12   5   3       14.32       44.12     25.07 o 
 -11   5   3        0.13       -5.51     23.06 o 
 -10   5   3       15.97        4.51     23.06 o 
  -9   5   3       12.37       20.05     21.05 o 
  -8   5   3      587.39      584.27     25.57 o 
  -7   5   3     1505.86     1457.30     33.09 o 
  -6   5   3      195.45      209.80     19.30 o 
  -5   5   3      479.80      447.67     19.80 o 
  -4   5   3       90.44       46.62     15.54 o 
  -3   5   3     2038.65     2020.77     38.60 o 
  -2   5   3      195.94      185.48     16.04 o 
  -1   5   3     2256.96     2499.52     44.12 o 
   0   5   3     1407.84     1692.82     23.54 o 
   1   5   3     1768.67     1855.59     35.34 o 
   2   5   3     5159.80     4953.43     76.70 o 
   3   5   3      188.26      165.68     15.79 o 
   4   5   3      839.68      868.52     23.06 o 
   5   5   3      253.94      306.80     19.30 o 
   6   5   3       79.17       60.16     17.80 o 
   7   5   3      454.82      411.32     24.31 o 
   8   5   3        9.34       19.05     21.31 o 
   9   5   3       42.55       15.54     23.31 o 
  10   5   3        4.14       11.03     23.81 o 
  11   5   3      156.37      178.22     26.57 o 
  12   5   3      100.97      136.61     27.82 o 
  13   5   3       18.99        4.76     28.83 o 
  14   5   3       10.38       -9.02     30.33 o 
 -14   6   3      277.89      368.96     36.60 o 
 -13   6   3      119.45      125.33     31.58 o 
 -12   6   3        1.17       22.31     26.32 o 
 -11   6   3        0.98        4.26     25.07 o 
 -10   6   3      408.32      412.08     28.32 o 
  -9   6   3       13.35       24.81     23.06 o 
  -8   6   3      339.14      303.29     25.07 o 
  -7   6   3     1075.93     1105.13     31.33 o 
  -6   6   3        3.75       12.53     19.30 o 
  -5   6   3       12.82       14.54     17.80 o 
  -4   6   3     1230.13     1188.10     29.08 o 
  -3   6   3        0.18       13.54     16.54 o 
  -2   6   3      938.92      906.62     24.06 o 
  -1   6   3     1934.90     1917.50     37.60 o 
   0   6   3       34.89       28.38     10.45 o 
   1   6   3     1241.88     1066.03     24.81 o 
   2   6   3     2596.74     2402.27     44.37 o 
   3   6   3     2356.17     2465.18     44.62 o 
   4   6   3      561.15      536.15     22.56 o 
   5   6   3        1.84        1.00     18.30 o 
   6   6   3      402.63      431.38     24.56 o 
   7   6   3      255.72      277.72     23.06 o 
   8   6   3      432.25      441.65     26.57 o 
   9   6   3      345.18      362.70     26.57 o 
  10   6   3      195.42      205.79     26.07 o 
  11   6   3      458.76      459.20     31.33 o 
  12   6   3      394.87      487.77     33.34 o 
  13   6   3        2.56       20.05     28.57 o 
  14   6   3       62.22       82.21     31.83 o 
 -14   7   3      117.35      101.26     33.09 o 
 -13   7   3        7.57      -14.04     31.08 o 
 -12   7   3      125.01      197.52     31.33 o 
 -11   7   3       72.65       83.47     27.82 o 
 -10   7   3       13.33       -7.77     24.06 o 
  -9   7   3        0.02        8.02     23.31 o 
  -8   7   3      130.29      120.31     24.31 o 
  -7   7   3       20.46        2.26     22.56 o 
  -6   7   3       36.01       26.32     22.06 o 
  -5   7   3      647.67      656.21     27.32 o 
  -4   7   3       66.55       69.18     19.55 o 
  -3   7   3       20.88        1.00     18.05 o 
  -2   7   3       10.75       25.32     17.55 o 
  -1   7   3      196.60      218.57     19.05 o 
   0   7   3      458.02      458.03     18.42 o 
   1   7   3      931.95      943.46     25.07 o 
   2   7   3       33.45       46.37     18.30 o 
   3   7   3     2228.35     2066.64     42.11 o 
   4   7   3      887.86      850.97     27.82 o 
   5   7   3      335.71      383.50     24.81 o 
   6   7   3       90.09      122.82     22.56 o 
   7   7   3      416.34      356.68     25.57 o 
   8   7   3       23.07        2.01     22.56 o 
   9   7   3       27.44        3.26     23.31 o 
  10   7   3      158.90      180.47     27.57 o 
  11   7   3       27.81        9.78     26.07 o 
  12   7   3        0.00      -28.32     28.32 o 
  13   7   3        7.50       23.31     30.83 o 
 -13   8   3       20.94       46.12     31.58 o 
 -12   8   3       11.22       17.30     31.08 o 
 -11   8   3      256.23      211.30     30.08 o 
 -10   8   3       37.62       50.88     28.57 o 
  -9   8   3      230.20      216.31     29.33 o 
  -8   8   3       25.39       26.07     24.56 o 
  -7   8   3      523.30      535.15     30.58 o 
  -6   8   3      140.03      103.77     24.31 o 
  -5   8   3     2480.89     2626.60     49.88 o 
  -4   8   3      468.98      428.62     25.07 o 
  -3   8   3     1258.40     1290.62     33.84 o 
  -2   8   3     1366.26     1376.84     33.34 o 
  -1   8   3       10.64       12.03     18.80 o 
   0   8   3      395.58      343.72     15.95 o 
   1   8   3       12.50        8.27     19.30 o 
   2   8   3       94.44       80.21     20.05 o 
   3   8   3      959.11      913.63     30.08 o 
   4   8   3       45.94       58.40     22.56 o 
   5   8   3      819.41      842.45     30.83 o 
   6   8   3      404.73      407.56     26.82 o 
   7   8   3      372.78      358.18     28.32 o 
   8   8   3      302.93      256.17     28.57 o 
   9   8   3        2.87       34.59     24.56 o 
  10   8   3        1.45       53.89     27.57 o 
  11   8   3        2.95       -8.27     29.08 o 
  12   8   3       94.66       99.51     32.33 o 
 -12   9   3       32.42       55.65     31.83 o 
 -11   9   3       38.64       81.96     32.08 o 
 -10   9   3      124.65      114.30     28.83 o 
  -9   9   3        3.57        9.52     27.57 o 
  -8   9   3      491.88      496.80     31.83 o 
  -7   9   3      211.32      283.24     28.32 o 
  -6   9   3      282.25      301.29     28.07 o 
  -5   9   3       68.17       93.74     24.06 o 
  -4   9   3      197.00      158.41     24.06 o 
  -3   9   3       94.24       43.11     21.81 o 
  -2   9   3        0.32       -0.25     21.81 o 
  -1   9   3       59.78       37.60     20.55 o 
   0   9   3      900.49      947.82     30.20 o 
   1   9   3       67.87       47.62     21.56 o 
   2   9   3     1357.78     1284.60     34.34 o 
   3   9   3      562.93      542.92     28.83 o 
   4   9   3      175.11      172.95     24.31 o 
   5   9   3      304.21      381.75     28.32 o 
   6   9   3      180.14      179.22     27.07 o 
   7   9   3        0.94      -16.79     26.57 o 
   8   9   3       17.33       32.08     25.82 o 
   9   9   3       10.83       10.78     26.07 o 
  10   9   3      100.91       97.00     30.33 o 
  11   9   3        5.87       23.81     31.58 o 
 -10  10   3      157.87      122.32     31.58 o 
  -9  10   3        1.54      -24.81     28.57 o 
  -8  10   3        1.73      -16.29     28.32 o 
  -7  10   3       41.50       69.68     27.57 o 
  -6  10   3      326.90      356.93     30.58 o 
  -5  10   3        7.13        2.26     25.32 o 
  -4  10   3        0.58       -4.01     24.06 o 
  -3  10   3      157.07      168.69     25.57 o 
  -2  10   3      268.57      203.28     25.82 o 
  -1  10   3        1.13        3.01     22.06 o 
   0  10   3        3.27       -1.67     15.58 o 
   1  10   3        0.84       24.56     22.56 o 
   2  10   3       42.19       69.18     23.06 o 
   3  10   3        0.84        8.02     23.06 o 
   4  10   3      208.25      236.12     26.82 o 
   5  10   3      268.22      260.43     27.57 o 
   6  10   3       40.80       21.31     26.57 o 
   7  10   3       36.82       52.14     26.32 o 
   8  10   3       10.66      -10.28     27.82 o 
   9  10   3        4.83      -11.03     28.83 o 
  10  10   3       30.36       49.63     32.59 o 
  -9  11   3       23.70       19.80     29.33 o 
  -8  11   3      146.93      163.43     33.09 o 
  -7  11   3       79.13       51.38     30.58 o 
  -6  11   3        4.67       42.11     29.08 o 
  -5  11   3      266.22      215.81     30.33 o 
  -4  11   3       51.81       69.93     27.32 o 
  -3  11   3       44.72       47.87     26.32 o 
  -2  11   3      102.08      100.26     24.56 o 
  -1  11   3      457.04      455.94     29.83 o 
   0  11   3       10.18       27.40     16.57 o 
   1  11   3       33.32       36.85     23.81 o 
   2  11   3       29.07       32.84     24.06 o 
   3  11   3      126.76       87.73     25.57 o 
   4  11   3        0.04       13.79     25.82 o 
   5  11   3       10.53      -10.03     26.57 o 
   6  11   3        0.48       -5.26     26.82 o 
   7  11   3       47.81       44.37     28.57 o 
   8  11   3        0.60       23.31     29.08 o 
  -6  12   3       51.27        1.75     28.32 o 
  -5  12   3       42.15       19.80     29.08 o 
  -4  12   3       74.25      107.78     29.08 o 
  -3  12   3        0.38       -1.25     26.57 o 
  -2  12   3        9.42       28.57     26.57 o 
  -1  12   3      218.84      265.69     30.58 o 
   0  12   3      350.80      390.55     25.57 o 
   1  12   3       30.36       33.59     25.57 o 
   2  12   3      319.95      302.79     32.84 o 
   3  12   3      118.41       97.50     29.08 o 
   4  12   3       95.80       94.00     29.58 o 
   5  12   3        7.05       -8.52     28.83 o 
   6  12   3      195.88      186.49     32.84 o 
  -2  13   3        1.18       -8.27     28.57 o 
  -1  13   3      218.18      229.35     33.34 o 
   0  13   3        4.91       13.84     19.66 o 
   1  13   3       73.62       76.20     30.58 o 
   2  13   3      259.04      320.09     34.34 o 
 -16   0   4      172.78      267.95     33.84 o 
 -15   0   4       96.25      101.51     29.83 o 
 -14   0   4        4.84        9.78     25.82 o 
 -13   0   4       25.54        5.77     24.31 o 
 -12   0   4       23.29       64.67     23.81 o 
 -11   0   4      168.97      100.51     22.31 o 
 -10   0   4       13.42       36.85     20.55 o 
  -9   0   4      809.72      694.81     24.31 o 
  -8   0   4    10305.56     9911.11    151.90 o 
  -7   0   4     4101.91     4241.82     66.42 o 
  -6   0   4     7798.57     8103.15    114.30 o 
  -5   0   4     1883.61     1892.69     34.84 o 
  -4   0   4     8986.63     9349.65    122.82 o 
  -3   0   4     1340.08     1396.64     26.82 o 
  -2   0   4    16641.75    16862.75    121.57 o 
  -1   0   4       53.19       46.37      7.27 o 
   0   0   4     2747.66     2606.53     73.07 o 
   1   0   4     9380.53     9100.75     86.98 o 
   2   0   4    11768.48    10976.39    108.78 o 
   3   0   4     4954.83     4971.97     71.44 o 
   4   0   4    47644.65    46744.23    285.75 o 
   5   0   4      616.78      465.72     16.29 o 
   6   0   4     2346.23     2314.79     41.86 o 
   7   0   4      695.21      618.61     21.56 o 
   8   0   4     4084.66     4074.63     65.17 o 
   9   0   4      536.99      538.40     25.57 o 
  10   0   4       31.30        7.52     22.81 o 
  11   0   4      119.80      121.07     25.32 o 
  12   0   4      432.52      501.06     30.58 o 
  13   0   4       10.29       21.05     26.07 o 
  14   0   4       91.76       93.49     30.58 o 
  15   0   4       49.29        5.26     30.08 o 
  16   0   4        0.39       39.85     34.59 o 
 -16   1   4        3.72       18.30     32.33 o 
 -15   1   4      136.83       70.43     29.33 o 
 -14   1   4       41.07       19.05     27.57 o 
 -13   1   4        3.40       -8.02     24.81 o 
 -12   1   4      188.85      211.80     25.32 o 
 -11   1   4      412.80      399.29     25.82 o 
 -10   1   4      407.57      403.55     24.56 o 
  -9   1   4     1025.30      934.19     26.82 o 
  -8   1   4      929.00      865.76     24.31 o 
  -7   1   4      264.41      252.91     17.04 o 
  -6   1   4     1466.88     1632.26     31.33 o 
  -5   1   4        2.21       -7.52     12.53 o 
  -4   1   4     8155.26     7789.33    115.05 o 
  -3   1   4    35906.34    36427.31    213.31 o 
  -2   1   4     8265.06     8622.50     95.50 o 
  -1   1   4     6962.46     7009.54     77.95 o 
   0   1   4    10648.34    10297.41    184.23 o 
   1   1   4    17069.08    16212.05    123.82 o 
   2   1   4     5409.87     5640.22     84.72 o 
   3   1   4     6759.57     6462.61    101.26 o 
   4   1   4      716.80      779.78     19.05 o 
   5   1   4      939.34      938.20     21.31 o 
   6   1   4      806.95      925.92     22.31 o 
   7   1   4      780.08      802.84     22.56 o 
   8   1   4     3366.95     3371.55     55.65 o 
   9   1   4        0.14        9.02     21.05 o 
  10   1   4     1171.83     1130.95     32.84 o 
  11   1   4      192.72      160.42     25.57 o 
  12   1   4     1347.54     1236.98     36.85 o 
  13   1   4        1.09        0.50     26.07 o 
  14   1   4        8.61        1.25     27.57 o 
  15   1   4        0.90      -14.54     31.08 o 
 -16   2   4      176.75      212.81     34.34 o 
 -15   2   4       17.60       11.03     29.08 o 
 -14   2   4      220.40      277.98     29.83 o 
 -13   2   4      116.37      103.77     27.07 o 
 -12   2   4       11.99       21.56     23.06 o 
 -11   2   4        2.60       32.08     21.31 o 
 -10   2   4      681.47      718.12     27.57 o 
  -9   2   4        3.92       -9.02     18.05 o 
  -8   2   4      345.34      430.62     21.05 o 
  -7   2   4      137.07      142.37     16.79 o 
  -6   2   4      123.53      106.53     15.29 o 
  -5   2   4      805.02      829.92     20.55 o 
  -4   2   4      287.47      312.82     13.79 o 
  -3   2   4     1894.99     2093.96     34.09 o 
  -2   2   4     1277.44     1423.46     26.57 o 
  -1   2   4    12053.79    12434.95    122.32 o 
   0   2   4       44.04       60.59      8.52 o 
   1   2   4     5997.36     6096.41     91.24 o 
   2   2   4      829.28      957.00     20.80 o 
   3   2   4      658.95      615.86     15.54 o 
   4   2   4      287.99      271.96     14.54 o 
   5   2   4      954.33     1260.79     25.82 o 
   6   2   4      103.98      114.05     16.04 o 
   7   2   4      371.29      332.62     19.55 o 
   8   2   4     1061.24     1015.65     28.57 o 
   9   2   4       30.11        6.77     21.81 o 
  10   2   4       25.58       20.30     22.31 o 
  11   2   4        0.04       24.56     23.81 o 
  12   2   4      161.68      149.39     26.82 o 
  13   2   4      136.94       95.50     28.57 o 
  14   2   4       23.80       56.65     29.58 o 
  15   2   4        2.00       -0.75     30.83 o 
 -16   3   4        5.30       -3.01     31.08 o 
 -15   3   4      124.16      124.32     32.84 o 
 -14   3   4       80.84      108.03     30.08 o 
 -13   3   4       32.72       42.36     24.56 o 
 -12   3   4      691.57      645.18     31.83 o 
 -11   3   4       86.29      109.79     23.56 o 
 -10   3   4      811.26      866.01     30.33 o 
  -9   3   4      309.00      299.78     23.06 o 
  -8   3   4      313.53      341.39     21.56 o 
  -7   3   4      198.96      233.11     18.30 o 
  -6   3   4     1373.75     1362.05     29.58 o 
  -5   3   4     6036.33     5829.96     87.73 o 
  -4   3   4      368.19      358.44     15.04 o 
  -3   3   4     5511.61     5750.76     86.23 o 
  -2   3   4    52578.54    53228.40    291.51 o 
  -1   3   4      187.40      158.41     12.28 o 
   0   3   4      101.62      103.85      8.15 o 
   1   3   4      671.66      605.08     15.54 o 
   2   3   4     1459.28     1380.60     27.07 o 
   3   3   4     5258.75     5824.20     79.96 o 
   4   3   4     3984.43     4178.90     67.18 o 
   5   3   4     3232.72     3586.61     56.90 o 
   6   3   4       45.22       43.61     15.54 o 
   7   3   4     1172.94     1173.56     27.32 o 
   8   3   4     1282.36     1260.54     29.83 o 
   9   3   4      250.65      260.68     23.81 o 
  10   3   4      305.65      315.57     26.32 o 
  11   3   4        0.40       -5.01     24.31 o 
  12   3   4        3.30       16.79     24.81 o 
  13   3   4        3.42        0.00     27.07 o 
  14   3   4       12.32       13.54     30.08 o 
  15   3   4       33.65       67.68     31.33 o 
 -15   4   4       24.06       32.33     31.33 o 
 -14   4   4       16.85      -12.78     28.32 o 
 -13   4   4        9.36        6.77     26.07 o 
 -12   4   4      231.63      261.93     27.57 o 
 -11   4   4      111.52      115.55     25.57 o 
 -10   4   4      458.20      399.54     26.32 o 
  -9   4   4      865.96      917.64     29.83 o 
  -8   4   4      482.36      523.12     24.31 o 
  -7   4   4      138.42      130.09     18.30 o 
  -6   4   4        0.72      -15.29     15.29 o 
  -5   4   4     6224.78     6201.68     98.26 o 
  -4   4   4     2617.92     2800.06     49.63 o 
  -3   4   4     9680.69    10116.65    153.65 o 
  -2   4   4      354.83      429.62     15.54 o 
  -1   4   4    12159.78    12712.67    162.42 o 
   0   4   4     2934.39     3087.31     34.65 o 
   1   4   4     3761.18     3906.69     60.16 o 
   2   4   4      424.62      411.32     15.04 o 
   3   4   4     1884.56     1834.04     34.34 o 
   4   4   4        0.77       -0.25     14.79 o 
   5   4   4     2119.32     2024.28     38.35 o 
   6   4   4      583.09      548.93     21.81 o 
   7   4   4      256.38      262.69     21.05 o 
   8   4   4      116.22      153.15     21.81 o 
   9   4   4       15.59       -0.50     21.31 o 
  10   4   4       99.78       76.20     24.81 o 
  11   4   4      115.31       72.44     25.57 o 
  12   4   4       21.61       12.78     26.07 o 
  13   4   4      175.42      179.97     30.33 o 
  14   4   4        0.48       -7.52     29.83 o 
  15   4   4       56.23       56.65     31.33 o 
 -15   5   4        7.29       34.84     31.58 o 
 -14   5   4        4.37       35.34     28.83 o 
 -13   5   4       61.25       65.42     28.07 o 
 -12   5   4       13.38       46.12     26.07 o 
 -11   5   4      130.20      162.67     25.82 o 
 -10   5   4       37.24       21.81     23.31 o 
  -9   5   4     1670.60     1600.43     38.10 o 
  -8   5   4     1404.03     1367.07     33.84 o 
  -7   5   4       53.98       84.72     20.30 o 
  -6   5   4     2111.80     2141.34     41.61 o 
  -5   5   4       70.39       58.65     16.54 o 
  -4   5   4     1681.94     1655.82     34.59 o 
  -3   5   4     2843.46     2957.47     49.88 o 
  -2   5   4     9095.20     9431.86    131.84 o 
  -1   5   4     2334.49     2419.31     40.86 o 
   0   5   4     1166.83     1092.71     16.93 o 
   1   5   4     2154.26     2307.27     40.86 o 
   2   5   4      222.80      362.20     17.04 o 
   3   5   4      499.49      558.71     18.80 o 
   4   5   4     5087.59     5274.76     78.71 o 
   5   5   4     1828.31     1840.05     36.09 o 
   6   5   4       80.50      123.82     18.30 o 
   7   5   4        1.69      -19.80     19.80 o 
   8   5   4      335.65      320.34     24.06 o 
   9   5   4       21.85       38.10     22.56 o 
  10   5   4      131.82      111.54     24.31 o 
  11   5   4       36.60       39.35     25.82 o 
  12   5   4        0.58       37.60     26.82 o 
  13   5   4       42.32       75.20     29.83 o 
  14   5   4       24.30       80.21     30.58 o 
 -14   6   4       78.05       89.98     32.84 o 
 -13   6   4        5.91        0.00     27.82 o 
 -12   6   4      193.56      234.11     29.33 o 
 -11   6   4      253.98      219.07     28.32 o 
 -10   6   4        9.84      -23.06     23.56 o 
  -9   6   4        7.99       -1.75     22.81 o 
  -8   6   4       55.59       31.33     22.81 o 
  -7   6   4       11.63       18.55     21.56 o 
  -6   6   4      215.40      217.57     20.80 o 
  -5   6   4        0.99      -12.03     17.30 o 
  -4   6   4     5305.41     5438.94     83.22 o 
  -3   6   4     9396.67     9659.21    131.09 o 
  -2   6   4       32.18       32.08     15.29 o 
  -1   6   4     1027.37      969.78     24.06 o 
   0   6   4     2078.84     2092.83     26.99 o 
   1   6   4       12.03       16.29     15.04 o 
   2   6   4      151.66      148.64     16.54 o 
   4   6   4      712.44      795.58     24.56 o 
   5   6   4       39.96       45.37     18.80 o 
   6   6   4        0.43       -5.26     19.80 o 
   7   6   4      324.97      314.32     24.56 o 
   8   6   4      412.01      354.93     26.07 o 
   9   6   4       27.02       -9.02     23.81 o 
  10   6   4      645.71      651.45     32.33 o 
  11   6   4      335.46      379.99     30.83 o 
  12   6   4       24.19       40.36     29.08 o 
  13   6   4       18.22       92.99     29.08 o 
  14   6   4       17.30        5.26     32.08 o 
 -14   7   4       55.25       29.08     33.84 o 
 -13   7   4       77.15       96.75     32.59 o 
 -12   7   4      459.30      536.90     36.09 o 
 -11   7   4      223.67      229.85     29.08 o 
 -10   7   4       93.20       89.23     25.57 o 
  -9   7   4       29.85       36.09     23.06 o 
  -8   7   4       17.90       16.79     22.31 o 
  -7   7   4      179.40      172.70     23.31 o 
  -6   7   4       33.81       29.83     21.31 o 
  -5   7   4       14.82       -0.50     20.05 o 
  -4   7   4      796.52      716.12     25.82 o 
  -3   7   4     1480.07     1409.68     32.84 o 
  -2   7   4     1902.49     1937.31     39.35 o 
  -1   7   4     2501.64     2402.02     45.12 o 
   0   7   4     1250.94     1249.28     51.51 o 
   1   7   4        2.20       -7.02     16.79 o 
   2   7   4       31.91       47.12     18.30 o 
   3   7   4     2476.06     2515.56     46.87 o 
   4   7   4      239.98      252.16     23.06 o 
   5   7   4     1313.99     1503.17     34.84 o 
   6   7   4       17.41        8.52     21.05 o 
   7   7   4      571.86      509.58     27.82 o 
   8   7   4      895.82      896.59     32.33 o 
   9   7   4      188.63      204.53     26.57 o 
  10   7   4       59.46       76.95     25.57 o 
  11   7   4      192.37      190.00     29.08 o 
  12   7   4        0.09      -24.06     28.07 o 
  13   7   4      223.37      234.61     35.59 o 
 -13   8   4        5.70      -17.04     31.58 o 
 -12   8   4        9.91        1.75     28.32 o 
 -11   8   4        7.48      -10.53     28.07 o 
 -10   8   4        8.92      -24.81     26.57 o 
  -9   8   4      314.42      324.85     29.58 o 
  -8   8   4      449.06      461.20     30.58 o 
  -7   8   4       15.82      -13.54     23.56 o 
  -6   8   4     1028.47      935.69     31.58 o 
  -5   8   4      133.83      143.62     23.56 o 
  -4   8   4     1271.75     1201.64     32.84 o 
  -3   8   4      165.37      123.57     21.81 o 
  -2   8   4        5.02       -3.01     19.55 o 
  -1   8   4        3.89        2.01     17.55 o 
   0   8   4      546.28      564.91     17.81 o 
   1   8   4      937.27      968.78     28.32 o 
   2   8   4      666.85      639.17     26.57 o 
   3   8   4      145.82      136.86     23.06 o 
   4   8   4      343.88      316.83     25.57 o 
   5   8   4      135.33      128.08     23.81 o 
   6   8   4       98.00      101.77     24.81 o 
   7   8   4       25.98       44.37     25.07 o 
   8   8   4        0.13        8.52     24.56 o 
   9   8   4      102.45       93.24     26.57 o 
  10   8   4       54.66       80.71     26.57 o 
  11   8   4      188.87      196.01     32.33 o 
  12   8   4        1.18        7.27     30.83 o 
 -12   9   4      102.25      101.51     33.09 o 
 -11   9   4        4.25       14.54     28.83 o 
 -10   9   4       12.42       14.04     28.83 o 
  -9   9   4       46.33       53.39     26.82 o 
  -8   9   4       42.47       36.09     25.82 o 
  -7   9   4      280.49      318.58     28.83 o 
  -6   9   4      760.24      827.66     33.34 o 
  -5   9   4      295.46      331.62     27.07 o 
  -4   9   4      338.17      281.48     26.57 o 
  -3   9   4        0.71      -20.30     21.56 o 
  -2   9   4       76.85       51.13     22.31 o 
  -1   9   4      891.01      810.11     29.83 o 
   0   9   4      381.85      326.01     17.81 o 
   1   9   4       35.77       58.40     20.80 o 
   2   9   4      680.73      691.81     29.83 o 
   3   9   4      688.42      652.45     30.08 o 
   4   9   4      244.95      226.84     26.07 o 
   5   9   4       94.24      109.29     23.81 o 
   6   9   4       85.79       96.00     24.06 o 
   7   9   4       13.18       10.03     25.07 o 
   8   9   4        1.64       12.53     26.32 o 
   9   9   4       32.72       69.93     26.57 o 
  10   9   4      117.95      113.04     31.33 o 
  11   9   4        2.32       10.03     29.83 o 
 -10  10   4      129.04      162.17     32.08 o 
  -9  10   4        0.09      -27.82     27.82 o 
  -8  10   4      142.33      177.71     31.58 o 
  -7  10   4      358.85      399.04     31.08 o 
  -6  10   4        0.27        7.52     25.07 o 
  -5  10   4      259.36      209.30     27.32 o 
  -4  10   4      278.29      316.33     28.83 o 
  -3  10   4      593.84      445.41     30.08 o 
  -2  10   4        2.57       19.05     21.05 o 
  -1  10   4      343.02      346.15     26.32 o 
   0  10   4      248.47      218.08     29.20 o 
   1  10   4      247.09      189.75     24.56 o 
   2  10   4       62.61       81.71     23.06 o 
   3  10   4      934.03      983.07     34.84 o 
   4  10   4      191.03      198.02     26.82 o 
   5  10   4       42.36       74.69     24.81 o 
   6  10   4        5.99       13.54     24.56 o 
   7  10   4      126.13      159.17     28.32 o 
   8  10   4      264.89      275.97     32.08 o 
   9  10   4        6.01       11.03     28.07 o 
  10  10   4      255.14      215.81     34.59 o 
  -9  11   4       27.14       37.35     29.83 o 
  -8  11   4       23.35       73.44     31.08 o 
  -7  11   4       51.16       60.16     30.33 o 
  -6  11   4      683.69      715.62     38.10 o 
  -5  11   4       48.31       59.41     26.32 o 
  -4  11   4      197.32      173.20     28.57 o 
  -3  11   4      241.43      245.64     29.08 o 
  -2  11   4      207.68      152.40     26.32 o 
  -1  11   4       23.56       26.32     23.56 o 
   0  11   4       82.70       92.03     34.72 o 
   1  11   4       39.96       10.28     24.31 o 
   2  11   4        1.92       21.31     24.81 o 
   3  11   4       66.45       54.14     25.57 o 
   4  11   4      125.50      139.11     27.57 o 
   5  11   4      169.30      186.49     30.08 o 
   6  11   4       21.89        2.26     28.32 o 
   7  11   4       67.11       64.42     30.33 o 
   8  11   4        0.03       -2.26     30.83 o 
  -6  12   4        0.16       -9.78     30.08 o 
  -5  12   4        0.19       21.81     28.32 o 
  -4  12   4      312.78      347.41     33.84 o 
  -3  12   4       38.74       14.54     27.07 o 
  -2  12   4       59.57       58.90     27.07 o 
  -1  12   4        0.27       40.10     26.32 o 
   0  12   4      280.60      314.67     22.07 o 
   1  12   4        4.32       12.78     25.82 o 
   2  12   4       24.08       27.32     26.57 o 
   3  12   4       48.57       30.58     28.07 o 
   4  12   4        6.55      -11.03     29.83 o 
   5  12   4        0.06       -2.26     29.33 o 
   6  12   4        2.14       -1.25     30.08 o 
  -2  13   4        0.04        9.78     29.33 o 
  -1  13   4        0.23      -14.04     29.08 o 
   0  13   4       28.89       50.21     20.56 o 
   1  13   4       62.62       55.39     31.08 o 
 -16   1   5       23.33       10.53     30.58 o 
 -15   1   5       51.11       32.59     29.58 o 
 -14   1   5        0.21       -6.02     25.82 o 
 -13   1   5       19.22       21.56     25.57 o 
 -12   1   5        0.53       14.79     22.81 o 
 -11   1   5        0.11       11.03     21.56 o 
 -10   1   5       92.84      122.57     20.80 o 
  -9   1   5      401.23      393.28     22.31 o 
  -8   1   5      260.85      306.80     20.55 o 
  -7   1   5       84.50       95.50     15.54 o 
  -6   1   5      174.44      185.23     14.54 o 
  -5   1   5    13391.58    13060.58    167.44 o 
  -4   1   5     1552.91     1619.23     31.08 o 
  -3   1   5     7510.76     7569.50    105.78 o 
  -2   1   5     5238.51     5519.15     81.21 o 
  -1   1   5    20579.07    21103.07    142.62 o 
   0   1   5       39.25       24.81      6.20 o 
   1   1   5      358.25      426.86     14.04 o 
   2   1   5     4955.43     4307.99     65.42 o 
   3   1   5       10.88       13.03     11.28 o 
   4   1   5      871.84      909.12     20.55 o 
   5   1   5     3976.97     4484.95     69.43 o 
   6   1   5       22.98       16.29     15.04 o 
   7   1   5      945.90      873.03     23.31 o 
   8   1   5        0.08        1.50     19.80 o 
   9   1   5       84.30       94.25     23.06 o 
  10   1   5       18.71       17.80     23.81 o 
  11   1   5       15.79      -15.54     25.07 o 
  13   1   5       54.48       26.32     27.07 o 
  14   1   5        0.10       19.80     28.07 o 
  15   1   5        3.73       13.03     31.83 o 
 -16   2   5        0.07      -23.06     30.08 o 
 -15   2   5        7.20       41.86     29.83 o 
 -14   2   5        0.06        6.52     25.32 o 
 -13   2   5      325.93      285.24     28.07 o 
 -12   2   5      195.99      177.46     25.57 o 
 -11   2   5      233.90      217.57     24.81 o 
 -10   2   5        3.80        4.76     21.31 o 
  -9   2   5      323.48      317.58     22.06 o 
  -8   2   5     3809.46     3877.37     63.16 o 
  -7   2   5     4311.72     4240.06     69.18 o 
  -6   2   5     3265.77     3425.19     55.14 o 
  -5   2   5     2753.18     2798.05     45.87 o 
  -4   2   5     4007.24     4360.88     67.68 o 
  -3   2   5      333.91      326.60     13.54 o 
  -2   2   5    47237.29    48862.51    254.66 o 
  -1   2   5    37611.46    38523.28    218.57 o 
   0   2   5      300.37      274.30      8.06 o 
   1   2   5    19351.75    18363.92    158.91 o 
   2   2   5     5440.01     5148.69     75.70 o 
   3   2   5      836.60      822.65     19.30 o 
   4   2   5      667.48      807.61     20.30 o 
   5   2   5     1901.89     1947.33     34.59 o 
   6   2   5     3338.72     3530.71     54.39 o 
   7   2   5      282.03      264.69     19.05 o 
   8   2   5       91.21      123.57     19.80 o 
   9   2   5     1147.99     1199.38     31.58 o 
  10   2   5     1612.38     1657.07     36.60 o 
  11   2   5      257.43      249.65     26.82 o 
  12   2   5       70.55       94.00     26.32 o 
  13   2   5      209.23      260.43     31.33 o 
  14   2   5       24.48       15.29     28.83 o 
  15   2   5       90.05      103.02     33.84 o 
 -16   3   5        1.22       -6.02     31.33 o 
 -15   3   5       19.45       49.13     31.58 o 
 -14   3   5        1.56       -9.27     27.07 o 
 -13   3   5       17.94       22.06     24.31 o 
 -12   3   5       36.80       19.05     24.56 o 
 -11   3   5      228.03      221.08     25.32 o 
 -10   3   5     1092.88     1096.11     32.33 o 
  -9   3   5     1568.98     1528.74     35.84 o 
  -8   3   5       11.06       -7.77     18.30 o 
  -7   3   5     2253.43     2188.46     39.35 o 
  -6   3   5      327.56      338.63     17.55 o 
  -5   3   5      601.37      653.20     18.55 o 
  -4   3   5      165.21      153.90     13.54 o 
  -3   3   5     3478.90     3512.92     56.15 o 
  -2   3   5      179.63      172.95     13.28 o 
  -1   3   5     4052.72     3984.40     61.66 o 
   0   3   5     5397.24     5403.32     88.48 o 
   1   3   5     5604.35     5675.31     83.72 o 
   2   3   5      841.00      849.97     18.55 o 
   3   3   5     2159.67     2102.99     37.85 o 
   4   3   5       56.57       63.67     14.29 o 
   5   3   5      203.11      372.47     17.55 o 
   6   3   5      253.85      270.71     17.80 o 
   7   3   5        0.91       -3.26     16.79 o 
   8   3   5       24.39       25.32     19.30 o 
   9   3   5      265.60      268.45     24.31 o 
  10   3   5      267.70      221.58     25.57 o 
  11   3   5        5.97      -23.81     24.06 o 
  12   3   5      914.41     1016.15     35.84 o 
  13   3   5      322.52      323.85     31.83 o 
  14   3   5       10.49      -17.55     28.57 o 
  15   3   5        0.02        2.51     32.33 o 
 -15   4   5      123.54       92.49     33.34 o 
 -14   4   5        7.59       -3.51     28.57 o 
 -13   4   5        0.64        1.00     25.82 o 
 -12   4   5       51.06       62.41     25.32 o 
 -11   4   5      179.00      197.77     25.57 o 
 -10   4   5      117.72       98.01     24.56 o 
  -9   4   5     1050.47     1027.43     32.08 o 
  -8   4   5        0.93      -19.05     19.80 o 
  -7   4   5      432.04      452.43     21.81 o 
  -6   4   5       48.70       42.11     16.04 o 
  -5   4   5      657.04      593.05     19.80 o 
  -4   4   5     8796.04     8642.05    124.83 o 
  -3   4   5      139.56      131.59     14.29 o 
  -2   4   5     4965.86     5195.31     78.71 o 
  -1   4   5    11804.95    12904.68    164.93 o 
   0   4   5      134.61      166.98      9.22 o 
   1   4   5     1869.65     2119.53     34.84 o 
   2   4   5     2646.58     2816.35     47.87 o 
   3   4   5      764.87      957.50     22.31 o 
   4   4   5     4404.45     4815.07     70.94 o 
   5   4   5      177.86      184.23     16.54 o 
   6   4   5      760.02      722.39     23.56 o 
   7   4   5      751.94      721.88     25.32 o 
   8   4   5      144.09      126.08     22.06 o 
   9   4   5      605.61      567.48     28.07 o 
  10   4   5       67.15       85.47     23.81 o 
  11   4   5        8.95        6.27     25.57 o 
  12   4   5      196.96      238.87     29.83 o 
  13   4   5        1.33        7.27     29.08 o 
  14   4   5       19.89       13.79     30.33 o 
  15   4   5        0.11       12.28     32.08 o 
 -15   5   5        6.73       -5.01     30.08 o 
 -14   5   5       94.60      131.59     30.83 o 
 -13   5   5       56.29       99.76     28.07 o 
 -12   5   5        2.41       37.35     25.32 o 
 -11   5   5      307.25      305.05     28.07 o 
 -10   5   5      199.01      202.78     26.07 o 
  -9   5   5       34.33        0.25     23.31 o 
  -8   5   5       64.91       56.65     23.56 o 
  -7   5   5     2145.09     2143.59     44.12 o 
  -6   5   5      781.36      789.81     24.06 o 
  -5   5   5     1129.79     1140.98     27.07 o 
  -4   5   5     2770.00     2675.98     47.37 o 
  -3   5   5     1633.01     1732.27     31.83 o 
  -2   5   5     2089.84     2064.14     37.60 o 
  -1   5   5      187.32      316.07     15.54 o 
   0   5   5       63.09       79.58      9.93 o 
   1   5   5     1506.74     1672.36     31.58 o 
   2   5   5     1298.47     1376.59     27.57 o 
   3   5   5      907.70      827.41     22.31 o 
   4   5   5     2625.41     2612.82     49.13 o 
   5   5   5     2046.90     2039.32     41.11 o 
   6   5   5      203.67      157.16     20.05 o 
   7   5   5     1199.28     1179.33     31.08 o 
   8   5   5      167.30      142.62     23.31 o 
   9   5   5       33.42       41.36     22.56 o 
  10   5   5      214.76      226.59     27.32 o 
  11   5   5      203.93      234.61     28.07 o 
  12   5   5       37.34       44.62     27.57 o 
  13   5   5       11.05        5.51     28.83 o 
  14   5   5       14.17        0.75     31.58 o 
 -14   6   5       18.78       59.41     32.59 o 
 -13   6   5      131.31      168.19     31.33 o 
 -12   6   5       51.25       53.89     26.82 o 
 -11   6   5       71.46       75.70     26.82 o 
 -10   6   5        0.68       21.05     22.56 o 
  -9   6   5      533.49      471.48     28.32 o 
  -8   6   5      117.39      106.53     23.81 o 
  -7   6   5       15.46       30.33     21.56 o 
  -6   6   5       72.39      105.27     19.55 o 
  -5   6   5       28.09       26.07     18.30 o 
  -4   6   5      127.21      157.91     18.55 o 
  -3   6   5      153.11      183.23     18.80 o 
  -2   6   5      107.12      133.35     16.04 o 
   0   6   5      702.82      580.78     14.25 o 
   1   6   5        9.48       14.04     14.29 o 
   2   6   5      258.99      281.99     18.05 o 
   3   6   5      256.31      250.65     19.05 o 
   4   6   5       72.09       79.71     19.30 o 
   5   6   5      578.97      566.48     24.31 o 
   6   6   5        2.65       15.79     21.31 o 
   7   6   5      123.92      116.55     22.56 o 
   8   6   5        3.24       14.79     23.06 o 
   9   6   5      115.93      133.60     26.32 o 
  10   6   5      323.84      244.64     28.32 o 
  11   6   5        7.18       24.81     25.57 o 
  12   6   5        4.36       34.09     29.58 o 
  13   6   5       12.45        5.26     28.83 o 
  14   6   5       16.75       54.64     33.34 o 
 -14   7   5        0.24        3.01     32.59 o 
 -13   7   5        7.00       24.81     30.58 o 
 -12   7   5      122.65      147.64     30.83 o 
 -11   7   5       23.91       37.85     26.07 o 
 -10   7   5       51.87       68.93     26.32 o 
  -9   7   5       20.64        2.76     22.81 o 
  -8   7   5      560.41      510.58     28.07 o 
  -7   7   5        8.07       36.85     21.56 o 
  -6   7   5        9.19       21.31     20.80 o 
  -5   7   5      138.84      137.61     20.80 o 
  -4   7   5        0.15       -3.26     18.30 o 
  -3   7   5      115.86      109.79     19.80 o 
  -2   7   5      774.79      823.15     25.32 o 
  -1   7   5     1871.37     1802.95     37.10 o 
   0   7   5      252.14      262.89     23.06 o 
   1   7   5      257.71      228.10     20.05 o 
   2   7   5      734.18      678.27     24.56 o 
   3   7   5       12.63       -8.77     21.05 o 
   5   7   5        0.11        7.02     21.05 o 
   6   7   5      273.82      284.49     23.81 o 
   7   7   5       23.89       16.29     22.06 o 
   8   7   5       26.02       18.80     22.81 o 
   9   7   5       11.78       30.08     23.81 o 
  10   7   5        2.37       60.66     25.82 o 
  11   7   5        8.25        4.01     27.82 o 
  12   7   5       22.26       38.85     30.08 o 
  13   7   5       25.94        2.01     32.08 o 
 -13   8   5       57.21       23.56     31.08 o 
 -12   8   5        6.41       15.79     30.08 o 
 -11   8   5       37.88        9.02     29.08 o 
 -10   8   5      495.14      522.86     32.08 o 
  -9   8   5       29.44       26.82     25.07 o 
  -8   8   5        4.82       41.36     24.56 o 
  -7   8   5      167.78      181.72     27.07 o 
  -6   8   5        0.46        4.26     22.56 o 
  -5   8   5      665.26      666.74     28.83 o 
  -4   8   5     1318.17     1173.06     33.09 o 
  -2   8   5      718.17      748.20     26.82 o 
  -1   8   5      145.40      144.63     20.05 o 
   0   8   5      494.90      480.22     17.55 o 
   1   8   5      408.80      395.03     24.81 o 
   2   8   5      338.15      352.67     25.32 o 
   3   8   5      979.41     1016.65     31.08 o 
   4   8   5      578.92      556.20     28.07 o 
   5   8   5        0.83       14.79     22.06 o 
   6   8   5     1172.03     1150.50     35.09 o 
   7   8   5      195.66      217.32     26.32 o 
   8   8   5        3.30       -0.25     23.81 o 
   9   8   5        3.99       35.34     27.82 o 
  10   8   5       10.50       28.07     26.07 o 
  11   8   5       48.51       55.39     30.08 o 
  12   8   5       91.76      132.35     32.84 o 
 -12   9   5        0.25      -31.08     31.08 o 
 -11   9   5       21.95       17.30     30.33 o 
 -10   9   5      238.59      188.99     30.08 o 
  -9   9   5       64.47       55.90     26.82 o 
  -8   9   5        2.58       11.78     26.82 o 
  -7   9   5      150.32      132.09     26.82 o 
  -6   9   5       16.11       12.28     24.06 o 
  -5   9   5       92.64       61.41     22.56 o 
  -4   9   5      321.21      277.98     25.57 o 
  -3   9   5       20.50       31.83     22.31 o 
  -2   9   5      398.96      368.71     25.82 o 
  -1   9   5      756.52      751.71     28.57 o 
   0   9   5      391.21      353.67     17.72 o 
   1   9   5     1477.83     1440.01     35.59 o 
   2   9   5       30.82        8.27     23.31 o 
   3   9   5      561.46      532.64     28.57 o 
   4   9   5      451.95      408.06     27.32 o 
   5   9   5      109.34      114.80     24.31 o 
   6   9   5      445.28      396.28     29.83 o 
   7   9   5       18.10       14.54     24.81 o 
   8   9   5       19.03       10.03     25.32 o 
   9   9   5       55.84       75.95     28.07 o 
  10   9   5        3.37       45.37     29.58 o 
  11   9   5        0.72       -7.02     29.58 o 
 -10  10   5       10.82       35.34     30.83 o 
  -9  10   5       25.67       19.55     27.57 o 
  -8  10   5      319.26      369.46     34.09 o 
  -7  10   5      323.21      340.89     31.08 o 
  -6  10   5       20.94       30.33     25.32 o 
  -5  10   5       14.76      -15.79     26.07 o 
  -4  10   5        1.34       -5.77     24.31 o 
  -3  10   5       15.21       21.31     23.81 o 
  -2  10   5       35.44       79.21     22.31 o 
  -1  10   5       42.30       47.62     22.31 o 
   0  10   5       77.03       89.19     16.30 o 
   1  10   5        8.80       14.79     22.56 o 
   2  10   5        1.03       20.55     22.56 o 
   3  10   5      171.12      158.16     26.07 o 
   4  10   5       15.45        4.51     25.57 o 
   5  10   5       31.23       18.05     25.57 o 
   6  10   5       13.94       -6.27     24.81 o 
   7  10   5        0.27       -2.76     27.82 o 
   8  10   5        2.97       23.06     27.82 o 
   9  10   5        9.37       -0.25     29.83 o 
  10  10   5        0.07      -22.56     30.83 o 
  -9  11   5       25.47       49.13     30.33 o 
  -8  11   5      131.69      124.83     32.84 o 
  -7  11   5      183.28      163.43     30.08 o 
  -6  11   5       92.74       57.90     28.07 o 
  -5  11   5      105.59      117.06     28.32 o 
  -4  11   5      100.48      109.29     27.32 o 
  -3  11   5       68.01       85.72     24.56 o 
  -2  11   5       69.00       92.99     26.57 o 
  -1  11   5      138.11      168.19     27.32 o 
   0  11   5      249.18      218.13     39.85 o 
   1  11   5        6.57       -8.77     23.56 o 
   2  11   5       60.53       69.93     26.32 o 
   3  11   5       63.21       59.41     25.32 o 
   4  11   5        7.84      -27.07     27.07 o 
   5  11   5       34.38       33.59     28.07 o 
   6  11   5       37.72        7.02     28.57 o 
   7  11   5       83.11      122.82     30.58 o 
   8  11   5       34.31       49.38     32.84 o 
  -6  12   5        2.78      -25.32     30.08 o 
  -5  12   5      150.16      131.34     31.08 o 
  -4  12   5      103.96      101.01     30.58 o 
  -3  12   5        6.87       23.81     27.07 o 
  -2  12   5      180.68      182.48     30.08 o 
  -1  12   5       12.85       38.10     26.82 o 
   0  12   5      390.28      347.26     72.19 o 
   1  12   5      112.00      130.09     29.33 o 
   2  12   5      123.67      137.61     28.83 o 
   3  12   5        6.87        4.01     28.83 o 
   4  12   5      229.39      247.14     30.83 o 
   5  12   5       19.57        5.26     30.33 o 
   6  12   5        0.31       10.03     30.08 o 
  -2  13   5        2.21       -3.76     29.08 o 
  -1  13   5      202.56      180.72     32.59 o 
   0  13   5       56.66       66.61     21.84 o 
   1  13   5      120.97      131.59     31.83 o 
 -16   0   6      219.94      244.89     36.09 o 
 -15   0   6       95.67      114.55     29.33 o 
 -14   0   6      117.97      111.54     26.82 o 
 -13   0   6       17.95       -1.00     23.81 o 
 -12   0   6       80.24      108.78     23.56 o 
 -11   0   6     1121.91     1110.15     32.08 o 
  -9   0   6       22.86        1.50     18.80 o 
  -8   0   6     6904.48     6802.50     99.76 o 
  -7   0   6     7426.06     7065.19    103.77 o 
  -6   0   6     3672.47     3750.54     59.66 o 
  -5   0   6    28033.02    27612.05    235.36 o 
  -4   0   6      715.06      651.20     17.30 o 
  -3   0   6    14647.23    14844.49    142.62 o 
  -2   0   6    12458.39    12419.91    118.56 o 
  -1   0   6     3510.70     3556.03     52.89 o 
   0   0   6    12389.79    12230.40    459.45 o 
   1   0   6       54.83       35.34     10.03 o 
   2   0   6     1601.77     1358.55     28.57 o 
   3   0   6     3432.26     3349.74     50.63 o 
   4   0   6     9523.21     9028.81    111.79 o 
   5   0   6     1925.43     1995.96     35.34 o 
   7   0   6     8735.10     8906.49    125.08 o 
   8   0   6     1261.33     1330.72     30.58 o 
   9   0   6      730.24      688.05     29.33 o 
  10   0   6     2336.91     2430.59     49.38 o 
  11   0   6       13.88       34.09     23.31 o 
  12   0   6      369.89      370.47     30.33 o 
  13   0   6       21.33       39.35     27.32 o 
  14   0   6      203.95      181.47     32.08 o 
  15   0   6       36.79       59.66     33.09 o 
 -16   1   6       10.08       -0.25     30.58 o 
 -15   1   6        2.81      -28.07     28.07 o 
 -14   1   6        0.24       16.29     25.32 o 
 -13   1   6      457.82      432.88     29.83 o 
 -12   1   6      476.79      487.27     29.58 o 
 -11   1   6      540.50      574.50     27.32 o 
 -10   1   6      510.94      506.82     24.31 o 
  -9   1   6      243.13      242.88     21.56 o 
  -8   1   6     3806.47     3743.77     61.16 o 
  -7   1   6       68.10       68.18     15.29 o 
  -6   1   6      462.70      461.96     17.04 o 
  -5   1   6     4488.65     5186.78     77.95 o 
  -4   1   6     7799.27     7412.09     96.25 o 
  -3   1   6    51527.09    50055.87    266.19 o 
  -2   1   6    12075.40    11815.58    122.57 o 
  -1   1   6      104.83       78.71      9.78 o 
   0   1   6     5609.44     5320.36    198.27 o 
   1   1   6     2063.85     2103.49     37.10 o 
   2   1   6     2658.84     2508.04     42.61 o 
   3   1   6     1554.79     1434.49     28.57 o 
   4   1   6      790.55      761.49     18.30 o 
   5   1   6     2074.83     1984.68     36.09 o 
   6   1   6     2273.67     2288.47     41.86 o 
   7   1   6      101.66       73.19     17.55 o 
   8   1   6     3317.54     3375.81     57.15 o 
   9   1   6     3166.51     3151.72     57.15 o 
  10   1   6     1180.57     1087.09     34.34 o 
  11   1   6      349.35      352.92     28.07 o 
  12   1   6        1.91       -5.26     25.07 o 
  13   1   6      238.26      257.17     31.08 o 
  14   1   6        0.30        4.01     29.08 o 
  15   1   6       92.84      113.80     32.08 o 
 -16   2   6        0.00      -16.79     30.33 o 
 -15   2   6        2.96       11.28     29.58 o 
 -14   2   6       31.66       -4.76     27.57 o 
 -13   2   6       11.34      -10.53     24.56 o 
 -12   2   6        4.49        0.25     22.56 o 
 -11   2   6      136.97       89.98     22.56 o 
 -10   2   6     1259.57     1278.84     32.84 o 
  -9   2   6     3023.65     2718.84     52.89 o 
  -8   2   6      437.20      491.28     21.56 o 
  -7   2   6      245.76      228.60     17.55 o 
  -6   2   6      112.87      106.78     15.54 o 
  -5   2   6     4324.61     4349.60     67.43 o 
  -4   2   6      428.82      474.99     15.04 o 
  -3   2   6     4364.17     4435.07     64.42 o 
  -2   2   6      512.40      425.61     15.04 o 
  -1   2   6       10.83      128.84     12.03 o 
   0   2   6     1392.04     1478.22     20.43 o 
   1   2   6     5548.94     5239.67     76.20 o 
   2   2   6       43.11       41.11     11.28 o 
   3   2   6     6326.89     6199.18     91.49 o 
   4   2   6     3982.90     4077.64     63.92 o 
   5   2   6      238.01      217.07     16.04 o 
   6   2   6      120.29      133.10     17.04 o 
   7   2   6      145.82      146.38     18.05 o 
   8   2   6       88.27       86.48     19.80 o 
   9   2   6       18.44       23.06     22.56 o 
  10   2   6      185.37      184.98     25.57 o 
  11   2   6        6.06       39.10     22.56 o 
  12   2   6      251.63      249.90     27.82 o 
  13   2   6      194.35      228.60     30.08 o 
  14   2   6       52.66       45.12     30.33 o 
  15   2   6       11.24       39.10     33.84 o 
 -16   3   6        2.30        7.02     31.83 o 
 -15   3   6        1.73        2.76     29.83 o 
 -14   3   6        2.17      -27.07     27.07 o 
 -13   3   6        6.80        3.26     25.32 o 
 -12   3   6      186.68      154.90     26.57 o 
 -11   3   6       28.20       16.04     23.06 o 
 -10   3   6      508.10      494.54     27.57 o 
  -9   3   6     2774.40     2757.70     53.39 o 
  -8   3   6     1731.76     1648.30     35.34 o 
  -7   3   6      279.35      281.23     18.55 o 
  -6   3   6        0.14       -3.76     14.79 o 
  -5   3   6       70.92       47.87     14.54 o 
  -4   3   6      181.31      165.68     14.29 o 
  -3   3   6     2226.50     2550.15     42.11 o 
  -2   3   6      781.36      853.23     20.80 o 
  -1   3   6       95.78       81.96     11.53 o 
   0   3   6      431.53      407.26      9.93 o 
   1   3   6     2394.48     2323.81     39.10 o 
   2   3   6      560.07      561.21     16.29 o 
   3   3   6       91.23       95.75     13.54 o 
   4   3   6     5295.86     5490.83     78.45 o 
   5   3   6      267.02      350.67     17.30 o 
   6   3   6      276.60      255.92     18.05 o 
   7   3   6      176.82      132.85     19.05 o 
   8   3   6      260.94      261.18     22.81 o 
   9   3   6      170.99      152.90     23.56 o 
  10   3   6       47.57       71.19     25.07 o 
  11   3   6      106.41      108.28     25.07 o 
  12   3   6        7.47      -20.55     27.32 o 
  13   3   6        2.45      -26.82     26.82 o 
  14   3   6        2.78       17.80     27.82 o 
  15   3   6       20.32       -3.26     32.84 o 
 -15   4   6      279.98      298.53     35.59 o 
 -14   4   6      297.06      318.83     33.34 o 
 -13   4   6       76.65       51.13     26.07 o 
 -12   4   6      133.87      133.60     26.07 o 
 -11   4   6      610.35      696.82     30.83 o 
 -10   4   6     1429.36     1374.84     35.84 o 
  -9   4   6     1250.08     1324.46     33.84 o 
  -8   4   6      111.67       60.66     19.80 o 
  -7   4   6      322.43      391.02     21.31 o 
  -6   4   6     2894.40     2660.69     44.37 o 
  -5   4   6     1769.60     1696.18     31.58 o 
  -4   4   6      531.05      625.13     19.55 o 
  -3   4   6     1022.21     1231.46     25.57 o 
  -1   4   6     2339.00     2699.80     45.12 o 
   0   4   6     2671.12     2622.83     31.19 o 
   1   4   6       84.44       97.50     13.28 o 
   2   4   6      416.11      529.63     17.04 o 
   3   4   6     5231.81     5482.81     79.71 o 
   4   4   6      284.95      295.77     17.80 o 
   5   4   6      509.99      533.14     20.80 o 
   6   4   6     1937.81     1790.42     35.09 o 
   7   4   6      443.77      469.22     23.81 o 
   8   4   6     1408.27     1478.86     36.09 o 
   9   4   6      119.71      121.32     25.07 o 
  10   4   6      188.59      181.22     26.07 o 
  11   4   6      797.95      759.73     33.09 o 
  12   4   6       71.35       53.14     28.07 o 
  13   4   6       41.64       44.37     29.33 o 
  14   4   6        0.82       23.81     31.33 o 
 -15   5   6       17.95       25.57     30.33 o 
 -14   5   6       51.08       82.97     31.83 o 
 -13   5   6       18.40        9.27     26.82 o 
 -12   5   6       25.05       27.32     25.32 o 
 -11   5   6      281.04      271.71     27.82 o 
 -10   5   6     3069.65     3187.32     57.65 o 
  -9   5   6     1234.91     1291.62     33.59 o 
  -8   5   6     6302.68     5930.22     93.74 o 
  -7   5   6      205.13      203.78     20.55 o 
  -6   5   6        0.60        5.51     17.55 o 
  -5   5   6      111.34      117.81     17.04 o 
  -4   5   6      102.44       65.17     15.29 o 
  -3   5   6     4968.82     5451.22     81.71 o 
  -2   5   6     5557.41     5961.31     94.25 o 
  -1   5   6      577.72      614.10     18.30 o 
   0   5   6     7422.89     8163.42    137.73 o 
   1   5   6     3132.38     3400.37     56.15 o 
   2   5   6      341.48      370.97     17.30 o 
   3   5   6      488.01      451.18     19.55 o 
   4   5   6     4441.61     4277.91     68.43 o 
   5   5   6     1543.96     1395.39     32.08 o 
   6   5   6      386.01      394.03     22.31 o 
   7   5   6      200.29      183.98     21.81 o 
   8   5   6      810.30      639.42     29.33 o 
   9   5   6      611.00      602.57     30.83 o 
  10   5   6       87.36       77.20     26.32 o 
  11   5   6      289.01      182.98     28.83 o 
  12   5   6       15.97       25.07     27.57 o 
  13   5   6        9.61       33.09     29.08 o 
  14   5   6       51.68       37.10     32.33 o 
 -14   6   6        1.37      -27.82     31.08 o 
 -13   6   6       55.31       68.93     28.57 o 
 -12   6   6       48.54       78.96     26.82 o 
 -11   6   6      254.28      197.52     27.32 o 
 -10   6   6       88.73       60.16     24.31 o 
  -9   6   6       33.14       35.34     24.31 o 
  -8   6   6     1842.80     1775.38     41.11 o 
  -7   6   6     2510.38     2468.69     48.38 o 
  -6   6   6      349.00      395.53     22.81 o 
  -5   6   6        3.54        4.26     18.05 o 
  -4   6   6      680.91      645.94     23.31 o 
  -3   6   6      948.40     1026.93     25.82 o 
  -2   6   6      336.07      330.36     18.30 o 
  -1   6   6        2.29       20.05     15.29 o 
   0   6   6       38.04       33.03     11.08 o 
   1   6   6     2001.76     1923.02     37.35 o 
   2   6   6      313.24      365.70     18.80 o 
   3   6   6     1085.06     1249.76     29.58 o 
   4   6   6     1132.50     1070.29     27.32 o 
   5   6   6       10.38        6.52     19.80 o 
   6   6   6      348.37      337.38     24.06 o 
   7   6   6       14.40       21.81     22.06 o 
   8   6   6      989.76     1011.39     32.84 o 
   9   6   6       27.31        9.02     24.56 o 
  10   6   6      104.49       88.73     26.82 o 
  11   6   6        3.56       14.54     26.57 o 
  12   6   6        4.50       28.83     28.07 o 
  13   6   6        0.05      -25.57     30.33 o 
 -14   7   6       20.11      -28.57     32.84 o 
 -13   7   6        6.28       13.28     31.83 o 
 -12   7   6       40.95       58.90     29.08 o 
 -11   7   6      482.33      545.17     33.09 o 
 -10   7   6      448.79      538.15     30.33 o 
  -9   7   6      155.68      167.69     24.81 o 
  -8   7   6        1.87       18.80     22.56 o 
  -7   7   6        0.03       18.30     21.31 o 
  -6   7   6       74.79      107.03     22.06 o 
  -5   7   6      805.26      854.98     27.32 o 
  -4   7   6      186.07      196.01     21.56 o 
  -3   7   6      205.80      163.93     20.55 o 
  -2   7   6        3.03        5.51     17.55 o 
  -1   7   6      576.97      559.71     21.81 o 
   0   7   6     3080.99     3292.41     40.32 o 
   1   7   6     1331.40     1345.01     32.08 o 
   2   7   6     1307.56     1263.30     30.08 o 
   3   7   6      708.66      763.49     26.57 o 
   4   7   6      959.66      958.50     29.58 o 
   5   7   6      239.01      187.74     23.31 o 
   6   7   6      181.05      191.25     23.06 o 
   7   7   6      164.76      149.89     23.81 o 
   9   7   6       20.83       -1.75     24.56 o 
  10   7   6       52.61       68.68     26.82 o 
  11   7   6      269.07      284.99     30.83 o 
  12   7   6      199.93      234.36     33.09 o 
  13   7   6       63.63       46.62     33.59 o 
 -13   8   6        1.29      -13.54     32.84 o 
 -12   8   6       22.94       20.05     28.32 o 
 -11   8   6       38.11       49.13     28.83 o 
 -10   8   6        1.12       30.08     25.07 o 
  -9   8   6       70.86       61.66     25.82 o 
  -8   8   6      778.33      740.18     33.34 o 
  -7   8   6       64.12       42.61     24.31 o 
  -6   8   6      958.62      859.99     31.83 o 
  -5   8   6      407.00      421.60     27.32 o 
  -4   8   6      239.42      234.86     23.56 o 
  -3   8   6      714.32      710.60     27.57 o 
  -2   8   6      569.72      541.91     25.32 o 
  -1   8   6      450.65      431.38     24.81 o 
   0   8   6      233.66      223.89     15.58 o 
   1   8   6     1326.61     1164.04     31.08 o 
   2   8   6      937.48      980.06     30.83 o 
   3   8   6       73.81       23.31     22.56 o 
   4   8   6      182.69      202.53     24.31 o 
   5   8   6      410.64      382.00     27.07 o 
   6   8   6       23.53       24.56     22.81 o 
   7   8   6       51.22       48.13     24.31 o 
   8   8   6       15.64      -16.29     24.81 o 
   9   8   6        0.81      -14.54     25.82 o 
  10   8   6       26.71       68.18     26.57 o 
  11   8   6       50.84       15.04     30.08 o 
  12   8   6       35.57       19.55     32.59 o 
 -12   9   6       23.75      -11.03     30.33 o 
 -11   9   6        5.58       -0.50     28.57 o 
 -10   9   6       34.82       39.10     28.57 o 
  -9   9   6       20.87       39.85     27.32 o 
  -8   9   6      162.44      178.22     28.57 o 
  -7   9   6       16.08       40.86     24.56 o 
  -6   9   6        5.38       18.80     23.56 o 
  -5   9   6        9.12       17.04     23.06 o 
  -4   9   6      556.23      599.06     28.83 o 
  -3   9   6        2.51       -0.25     22.06 o 
  -2   9   6        0.00        6.77     21.31 o 
  -1   9   6       76.35       47.87     22.06 o 
   0   9   6       27.68       43.74     16.13 o 
   1   9   6     2197.26     2045.34     46.12 o 
   2   9   6      523.08      616.36     28.07 o 
   3   9   6        0.10       -0.75     22.56 o 
   4   9   6      176.66      165.68     25.07 o 
   5   9   6       97.67       73.44     24.31 o 
   6   9   6       77.08      117.81     24.81 o 
   7   9   6      170.14      149.89     28.32 o 
   8   9   6        9.78       26.82     26.32 o 
   9   9   6      129.52      124.83     30.08 o 
  10   9   6        6.74       47.62     29.83 o 
  11   9   6       78.90       83.22     33.34 o 
 -10  10   6        1.60       48.88     29.33 o 
  -9  10   6       14.78        0.75     28.83 o 
  -8  10   6       63.65       61.66     28.32 o 
  -7  10   6      520.88      460.70     33.59 o 
  -6  10   6       55.65       33.34     25.57 o 
  -5  10   6       86.88      139.36     26.07 o 
  -4  10   6       61.18       96.00     24.56 o 
  -3  10   6      128.35      126.33     25.32 o 
  -2  10   6      708.84      789.31     31.58 o 
  -1  10   6        2.52       15.54     22.31 o 
   0  10   6       42.53       47.00     15.77 o 
   1  10   6        2.48        5.01     20.80 o 
   2  10   6       12.59       39.85     23.31 o 
   3  10   6        0.74       11.03     22.56 o 
   4  10   6      650.75      585.03     32.84 o 
   5  10   6       46.63       98.26     27.07 o 
   6  10   6      107.19       88.48     27.32 o 
   7  10   6        0.97       -3.26     27.57 o 
   8  10   6       99.62       93.24     29.33 o 
   9  10   6      120.66      101.01     31.33 o 
  -9  11   6        7.48       28.07     31.08 o 
  -8  11   6       13.46       27.32     30.08 o 
  -7  11   6      180.66      190.00     31.33 o 
  -6  11   6       55.69       49.38     27.07 o 
  -5  11   6        2.14      -26.07     26.07 o 
  -4  11   6      259.09      248.90     29.33 o 
  -3  11   6        0.01       35.34     25.82 o 
  -2  11   6      172.81      170.19     28.32 o 
  -1  11   6       83.55       71.19     24.81 o 
   0  11   6      290.88      396.93     28.20 o 
   1  11   6      347.80      286.75     29.08 o 
   2  11   6       77.37       56.90     25.32 o 
   3  11   6       63.07       64.42     27.57 o 
   4  11   6        1.43      -21.31     24.81 o 
   5  11   6       56.23       35.84     25.82 o 
   6  11   6       63.26       74.69     28.83 o 
   7  11   6      113.93      143.88     31.08 o 
   8  11   6       13.66       33.84     31.83 o 
  -6  12   6        1.84      -21.31     28.32 o 
  -5  12   6      164.73      165.68     31.58 o 
  -4  12   6        4.83       33.84     29.08 o 
  -3  12   6      251.78      237.37     30.58 o 
  -2  12   6       90.32       85.97     28.57 o 
  -1  12   6      246.10      216.82     30.08 o 
   0  12   6       38.20       32.21     19.14 o 
   1  12   6      131.10      101.01     29.33 o 
   2  12   6       37.19       63.16     29.08 o 
   3  12   6      285.17      269.45     33.09 o 
   4  12   6        2.63        2.76     29.33 o 
   5  12   6      105.19      113.80     31.58 o 
  -1  13   6       10.65      -21.05     28.57 o 
   0  13   6       44.88        6.65     21.36 o 
 -16   1   7        7.29       10.53     31.33 o 
 -15   1   7       57.05       59.66     30.58 o 
 -14   1   7        8.70        6.02     26.32 o 
 -13   1   7       19.71       35.84     24.31 o 
 -12   1   7      563.41      622.88     30.58 o 
 -11   1   7        5.28       -1.25     21.31 o 
 -10   1   7        8.40        5.01     19.80 o 
  -9   1   7       40.88       44.62     19.30 o 
  -8   1   7      160.88      164.93     18.80 o 
  -7   1   7     2372.01     2150.36     38.85 o 
  -6   1   7       25.56       64.67     14.04 o 
  -5   1   7        5.80        6.27     12.28 o 
  -4   1   7    15608.13    16048.63    171.45 o 
  -3   1   7       70.91      108.28     12.28 o 
  -2   1   7      882.69      726.14     17.80 o 
  -1   1   7      187.61      188.24     11.03 o 
   0   1   7    15284.27    14163.80    408.94 o 
   1   1   7     4360.02     4088.17     66.17 o 
   2   1   7     3156.43     3329.19     55.14 o 
   3   1   7      961.64     1052.25     23.31 o 
   4   1   7      331.26      326.10     14.79 o 
   5   1   7       88.03       89.48     14.54 o 
   6   1   7     2209.90     2319.55     41.61 o 
   7   1   7       50.84       39.60     17.04 o 
   8   1   7      456.61      516.10     24.81 o 
   9   1   7     1973.06     2037.82     43.11 o 
  10   1   7     2321.84     2263.66     47.62 o 
  11   1   7        1.87        1.75     24.31 o 
  12   1   7      465.94      395.28     32.08 o 
  13   1   7       78.02       70.68     29.08 o 
  14   1   7       29.87       28.32     31.33 o 
  15   1   7       26.14        3.51     35.09 o 
 -16   2   7       34.40       41.61     31.33 o 
 -15   2   7       70.50       74.95     30.08 o 
 -14   2   7      261.70      262.43     31.33 o 
 -13   2   7        9.23      -23.06     24.31 o 
 -12   2   7        4.28       13.54     23.31 o 
 -11   2   7        2.97        8.27     21.81 o 
 -10   2   7     1483.72     1456.05     36.09 o 
  -9   2   7     2745.93     2777.00     53.89 o 
  -8   2   7        1.03       19.80     16.54 o 
  -7   2   7        4.60       11.28     15.79 o 
  -6   2   7     2181.62     2123.29     38.60 o 
  -5   2   7     4089.11     4597.75     67.93 o 
  -4   2   7      159.65      200.02     13.54 o 
  -3   2   7      284.50      295.52     13.28 o 
  -2   2   7     4980.60     5232.91     77.95 o 
  -1   2   7    14351.67    14910.16    150.64 o 
   0   2   7       74.86       76.97      7.71 o 
   1   2   7     2196.29     2149.61     35.84 o 
   2   2   7     4303.39     4422.04     65.67 o 
   3   2   7     9349.75     9538.64    141.12 o 
   4   2   7      462.51      536.65     17.30 o 
   5   2   7     9237.41     9086.21    132.09 o 
   6   2   7        0.62        1.25     15.04 o 
   7   2   7     1981.86     2149.61     41.11 o 
   8   2   7      348.78      344.65     23.06 o 
   9   2   7      260.73      242.38     25.07 o 
  10   2   7      108.13      121.07     24.56 o 
  11   2   7       28.74       20.30     23.81 o 
  12   2   7       66.74       68.93     27.57 o 
  13   2   7      100.88       87.73     28.83 o 
  14   2   7        0.84        4.26     30.58 o 
  15   2   7      169.42      151.40     34.34 o 
 -16   3   7       50.80       39.10     31.58 o 
 -15   3   7        0.67      -22.56     30.08 o 
 -14   3   7      208.22      228.85     31.08 o 
 -13   3   7       29.72       -8.52     24.31 o 
 -12   3   7      449.26      524.87     30.33 o 
 -11   3   7        0.34      -10.78     22.31 o 
 -10   3   7      253.48      279.98     24.81 o 
  -9   3   7      409.84      398.29     25.57 o 
  -8   3   7      124.36       89.23     20.05 o 
  -7   3   7      171.78      169.94     17.30 o 
  -6   3   7     1411.68     1549.79     30.33 o 
  -5   3   7       10.45       21.56     14.04 o 
  -4   3   7      364.01      330.61     15.29 o 
  -3   3   7     8521.37     9057.39    138.36 o 
  -2   3   7     7818.87     7992.36    103.52 o 
  -1   3   7     5567.37     5733.96     87.23 o 
   0   3   7    12081.10    12473.70    113.55 o 
   1   3   7       17.63       38.60     11.53 o 
   2   3   7     8367.15     8215.19    108.78 o 
   3   3   7      149.09      194.76     14.54 o 
   4   3   7      784.55      926.92     22.06 o 
   5   3   7     3569.24     3429.95     54.89 o 
   6   3   7     1617.96     1658.58     33.59 o 
   7   3   7        1.18        4.76     17.55 o 
   8   3   7       31.47       55.14     20.55 o 
   9   3   7      666.25      676.26     29.33 o 
  10   3   7     1157.96     1093.10     35.34 o 
  11   3   7      403.72      375.23     29.33 o 
  12   3   7      194.51      260.93     29.08 o 
  13   3   7      167.31      130.84     30.83 o 
  14   3   7        0.72        9.52     30.33 o 
  15   3   7       46.03       91.99     36.09 o 
 -15   4   7       33.57       49.38     32.33 o 
 -14   4   7       70.74       58.90     29.83 o 
 -13   4   7       18.41       -0.25     25.07 o 
 -12   4   7      442.04      410.57     29.83 o 
 -11   4   7      156.15      149.39     25.82 o 
 -10   4   7        2.47        6.02     22.81 o 
  -9   4   7      236.95      224.34     24.31 o 
  -7   4   7     2305.52     2193.22     42.11 o 
  -6   4   7     2641.65     2661.45     44.62 o 
  -5   4   7     1217.01     1298.14     27.57 o 
  -4   4   7     1565.53     1712.72     33.84 o 
  -3   4   7     2865.37     2955.96     51.13 o 
  -2   4   7      156.09      132.35     14.04 o 
  -1   4   7      372.43      463.46     16.54 o 
   0   4   7       39.21       80.14     13.41 o 
   1   4   7       41.19       44.87     12.78 o 
   2   4   7     1324.32     1505.93     28.57 o 
   3   4   7     2837.76     3003.59     50.88 o 
   4   4   7     7907.26     8159.04    114.30 o 
   5   4   7     1786.95     1672.11     33.09 o 
   6   4   7       14.71       37.35     18.55 o 
   8   4   7      399.46      416.34     25.82 o 
   9   4   7      345.17      343.40     26.32 o 
  10   4   7      257.72      255.42     27.57 o 
  11   4   7      198.39      144.38     27.57 o 
  12   4   7       58.37       32.08     26.82 o 
  13   4   7       74.28       67.93     29.08 o 
  14   4   7       79.46       84.22     31.58 o 
 -15   5   7       88.64      126.58     32.33 o 
 -14   5   7       10.48       45.62     29.58 o 
 -13   5   7       42.25       37.85     26.57 o 
 -12   5   7       28.65       29.33     25.57 o 
 -11   5   7       20.37       18.05     24.06 o 
 -10   5   7      108.76      116.05     27.07 o 
  -9   5   7        0.00        3.76     21.81 o 
  -8   5   7      148.42      210.55     24.06 o 
  -7   5   7       89.26       86.73     20.05 o 
  -6   5   7       23.11       12.28     17.55 o 
  -5   5   7      101.03      108.53     16.79 o 
  -4   5   7      901.70      864.76     22.56 o 
  -3   5   7      678.02      609.84     19.55 o 
  -2   5   7      705.71      740.43     20.55 o 
  -1   5   7      131.94       82.47     14.29 o 
   0   5   7      399.65      389.78     12.41 o 
   1   5   7      535.19      563.47     19.30 o 
   2   5   7     2271.16     2367.68     41.86 o 
   3   5   7      114.45      125.58     16.79 o 
   4   5   7      567.83      642.43     22.31 o 
   5   5   7       30.99       34.59     17.80 o 
   6   5   7      417.38      454.44     23.81 o 
   7   5   7       58.37       41.36     20.80 o 
   9   5   7      489.67      448.17     29.58 o 
  10   5   7       50.06       29.58     25.57 o 
  11   5   7       63.80       46.87     26.82 o 
  12   5   7        0.65       20.55     26.57 o 
  13   5   7       39.73       35.59     29.58 o 
  14   5   7        9.76       14.79     33.59 o 
 -14   6   7       44.24       49.13     31.33 o 
 -13   6   7        3.00        7.02     28.57 o 
 -12   6   7      175.46      175.21     29.58 o 
 -11   6   7        0.98        4.51     24.81 o 
 -10   6   7      193.95      213.31     25.32 o 
  -9   6   7       31.51       -3.51     22.81 o 
  -8   6   7      233.42      240.88     24.06 o 
  -7   6   7      314.59      298.28     24.06 o 
  -6   6   7       61.87       84.47     20.55 o 
  -5   6   7     1325.14     1345.51     32.08 o 
  -4   6   7      625.05      638.42     22.31 o 
  -3   6   7      215.19      227.59     18.80 o 
  -2   6   7       19.10        9.78     15.54 o 
  -1   6   7     1167.60     1053.00     24.56 o 
   0   6   7      741.38      806.70     15.86 o 
   1   6   7        0.26       13.54     15.29 o 
   2   6   7      644.45      626.13     22.31 o 
   3   6   7     5852.32     5525.42     88.73 o 
   4   6   7     4468.35     4508.01     72.69 o 
   5   6   7       97.36       70.68     20.80 o 
   7   6   7       28.15       21.05     21.05 o 
   8   6   7       28.15       12.53     22.81 o 
   9   6   7      114.88      138.61     26.32 o 
  10   6   7      348.17      316.58     28.57 o 
  11   6   7       39.80       22.06     26.32 o 
  12   6   7        1.85      -20.05     28.83 o 
  13   6   7      152.07      173.95     32.84 o 
 -14   7   7      124.23      134.60     35.59 o 
 -13   7   7       24.56       17.30     29.33 o 
 -12   7   7        1.55       -2.51     26.82 o 
 -11   7   7       19.38       45.12     27.57 o 
 -10   7   7      169.66      168.44     26.32 o 
  -9   7   7       68.50       54.39     24.06 o 
  -8   7   7       47.24       60.16     22.31 o 
  -7   7   7        2.42       16.29     22.56 o 
  -6   7   7     2227.50     2373.19     47.37 o 
  -5   7   7        2.59       26.82     21.05 o 
  -4   7   7        3.66       27.82     20.55 o 
  -3   7   7      257.24      279.23     21.56 o 
  -2   7   7       94.11      100.76     19.30 o 
  -1   7   7      312.34      348.66     20.55 o 
   0   7   7      454.01      433.33     15.60 o 
   1   7   7      489.91      498.05     22.81 o 
   2   7   7     1233.94     1159.53     30.08 o 
   3   7   7       68.86       69.43     20.55 o 
   4   7   7      657.11      657.21     27.07 o 
   5   7   7      866.43      914.89     30.33 o 
   6   7   7       40.92       42.86     21.81 o 
   7   7   7       90.93       79.46     23.56 o 
   8   7   7      591.63      554.95     30.58 o 
   9   7   7       35.78       43.11     25.32 o 
  10   7   7       83.20      113.30     27.82 o 
  11   7   7       42.27       17.04     28.83 o 
  12   7   7        9.91       64.67     31.83 o 
  13   7   7       40.89       69.93     34.34 o 
 -13   8   7        6.15       53.89     31.08 o 
 -12   8   7       28.94       27.32     30.33 o 
 -11   8   7        0.04       42.61     28.57 o 
 -10   8   7        0.25       11.53     25.07 o 
  -9   8   7       20.98       16.54     25.82 o 
  -8   8   7       18.07       16.29     24.81 o 
  -7   8   7      554.21      474.24     29.08 o 
  -6   8   7     1497.32     1526.98     37.35 o 
  -5   8   7      412.02      423.86     26.57 o 
  -4   8   7        0.12        4.26     21.05 o 
  -3   8   7     3806.28     3931.51     67.43 o 
  -2   8   7      241.30      341.89     24.56 o 
  -1   8   7       26.74       46.12     20.55 o 
   0   8   7     1258.53     1284.88     23.73 o 
   1   8   7        7.96       14.04     20.55 o 
   2   8   7      370.53      388.76     26.32 o 
   3   8   7     1235.82     1264.80     33.34 o 
   4   8   7      224.71      235.61     23.81 o 
   5   8   7     1660.85     1405.92     36.60 o 
   6   8   7      306.63      293.77     26.32 o 
   7   8   7      181.94      171.20     25.82 o 
   8   8   7      529.21      563.22     31.83 o 
   9   8   7       45.54       33.59     25.57 o 
  10   8   7       15.84        8.27     27.32 o 
  11   8   7       20.45       -8.52     29.08 o 
  12   8   7        0.01       -9.27     30.08 o 
 -12   9   7       57.23       41.61     30.58 o 
 -11   9   7       16.05        4.01     28.83 o 
 -10   9   7       46.71       83.72     29.08 o 
  -9   9   7      411.87      444.66     32.59 o 
  -8   9   7      102.02      102.02     27.07 o 
  -7   9   7       24.98       12.28     24.06 o 
  -6   9   7      619.43      695.31     31.08 o 
  -5   9   7      255.73      233.61     27.57 o 
  -4   9   7      497.53      474.24     28.32 o 
  -3   9   7      868.79     1010.64     32.59 o 
  -2   9   7      387.00      406.81     26.82 o 
  -1   9   7       21.22       34.84     21.56 o 
   0   9   7     1096.18     1022.15     23.81 o 
   1   9   7     1015.87     1095.86     34.09 o 
   2   9   7      256.25      245.14     26.32 o 
   3   9   7        4.03       31.83     22.31 o 
   4   9   7      397.54      298.53     26.82 o 
   5   9   7      403.42      378.99     28.07 o 
   6   9   7      576.66      601.07     32.33 o 
   7   9   7      458.48      419.85     32.33 o 
   8   9   7      297.57      307.80     31.33 o 
   9   9   7       15.10       12.03     29.08 o 
  10   9   7       79.67      109.79     31.83 o 
  11   9   7        0.62      -14.04     32.84 o 
 -10  10   7        1.02       -5.51     30.58 o 
  -9  10   7       23.79       23.56     28.57 o 
  -8  10   7        0.96        3.01     27.32 o 
  -7  10   7      471.04      444.41     32.59 o 
  -6  10   7      121.34      140.37     27.82 o 
  -5  10   7      287.64      242.63     27.57 o 
  -4  10   7        0.00        4.76     22.31 o 
  -3  10   7       10.45       -6.27     24.31 o 
  -2  10   7       64.47       62.66     24.31 o 
  -1  10   7       68.18       25.82     22.31 o 
   0  10   7        0.71       21.95     15.33 o 
   1  10   7      117.34       45.37     23.31 o 
   2  10   7       52.79       41.86     24.31 o 
   3  10   7       71.87       50.13     24.31 o 
   4  10   7       90.03      104.52     25.82 o 
   5  10   7       29.24       22.81     26.32 o 
   6  10   7       17.64       27.07     26.32 o 
   7  10   7       77.37       96.25     28.07 o 
   8  10   7       53.11       62.41     29.58 o 
   9  10   7       21.38       34.09     30.58 o 
  -9  11   7       14.23       -2.01     30.33 o 
  -8  11   7        0.38      -19.30     29.33 o 
  -7  11   7      170.37      196.51     32.59 o 
  -6  11   7       63.93       96.25     29.33 o 
  -5  11   7       67.34       83.47     27.07 o 
  -4  11   7       17.48       36.60     26.07 o 
  -3  11   7      100.08       93.24     26.82 o 
  -2  11   7        3.79        0.75     24.06 o 
  -1  11   7      157.70      104.52     24.31 o 
   0  11   7       19.72       11.19     17.37 o 
   1  11   7       59.87       66.92     25.32 o 
   2  11   7        8.53       29.83     25.07 o 
   3  11   7      323.20      294.77     31.33 o 
   4  11   7        0.81      -24.56     24.56 o 
   5  11   7        0.95       20.80     28.83 o 
   6  11   7       64.84       55.65     29.83 o 
   7  11   7        0.07       29.08     30.33 o 
  -6  12   7      229.41      258.93     34.84 o 
  -5  12   7        0.07        1.75     29.33 o 
  -4  12   7       11.52       49.88     28.57 o 
  -3  12   7       20.23        5.51     28.83 o 
  -2  12   7       92.23       90.99     28.07 o 
  -1  12   7       61.73       91.74     28.32 o 
   0  12   7      179.42      182.55     23.31 o 
   1  12   7      190.15      199.77     30.08 o 
   2  12   7        6.75       13.79     28.57 o 
   3  12   7        3.75        1.25     28.83 o 
   4  12   7       66.41       60.41     30.58 o 
   5  12   7       14.49        1.25     30.58 o 
 -16   0   8      188.57      270.46     33.59 o 
 -15   0   8      407.80      376.48     33.09 o 
 -14   0   8      196.26      167.69     26.32 o 
 -13   0   8        6.80       14.29     22.56 o 
 -12   0   8       10.90      -22.31     22.31 o 
 -11   0   8      557.39      505.07     27.57 o 
 -10   0   8     1483.58     1501.17     37.60 o 
  -9   0   8      393.65      422.10     22.06 o 
  -8   0   8      677.76      565.22     22.06 o 
  -7   0   8     1957.26     1855.59     35.34 o 
  -6   0   8      686.54      646.69     18.80 o 
  -5   0   8    14426.54    14251.19    178.47 o 
  -4   0   8     8413.83     8216.44    125.08 o 
  -3   0   8     6153.04     6369.37     85.22 o 
  -2   0   8     1208.64      981.31     21.31 o 
  -1   0   8     2659.22     2340.11     39.85 o 
   0   0   8      248.24      182.18      8.05 o 
   1   0   8    18606.13    17708.71    160.92 o 
   2   0   8     9528.17     8381.37    119.81 o 
   3   0   8       51.13      124.83     12.53 o 
   4   0   8      562.52      493.29     16.29 o 
   5   0   8    19069.04    20742.38    235.61 o 
   6   0   8     7466.84     7236.63    109.29 o 
   7   0   8      106.67       86.48     18.05 o 
   8   0   8     2844.53     2906.84     50.38 o 
   9   0   8     1038.77     1021.42     31.83 o 
  10   0   8      349.86      323.85     26.32 o 
  11   0   8     1119.57     1162.53     35.84 o 
  12   0   8       27.40      -26.07     26.07 o 
  13   0   8        4.48       10.78     27.07 o 
  14   0   8      233.49      185.48     34.09 o 
  15   0   8       13.51       21.05     32.84 o 
 -16   1   8       89.90      100.01     30.83 o 
 -15   1   8      122.45      198.02     30.08 o 
 -14   1   8       89.38       59.41     26.07 o 
 -13   1   8       15.20       16.79     24.06 o 
 -12   1   8     1218.30     1267.81     36.09 o 
 -11   1   8      538.05      479.00     27.32 o 
 -10   1   8        0.10        9.02     21.31 o 
  -9   1   8       25.77       74.44     19.05 o 
  -8   1   8      952.23     1020.66     25.57 o 
  -7   1   8      518.16      482.76     19.55 o 
  -6   1   8      346.46      394.78     17.30 o 
  -5   1   8      780.57      828.91     20.80 o 
  -4   1   8     6533.16     6488.68     95.00 o 
  -3   1   8    14057.95    14288.54    155.91 o 
  -2   1   8     5493.27     5754.02     79.46 o 
  -1   1   8     8771.58     8946.35    114.30 o 
   0   1   8      152.97      109.31      8.05 o 
   1   1   8    12705.16    12674.07    141.87 o 
   2   1   8     1880.52     1694.67     31.33 o 
   3   1   8     2111.49     2080.93     36.85 o 
   4   1   8     1602.72     1601.18     30.58 o 
   5   1   8     2011.22     2014.01     38.10 o 
   6   1   8       23.61       21.81     16.04 o 
   7   1   8      505.54      453.68     22.31 o 
   8   1   8      135.88      132.85     22.31 o 
   9   1   8       65.84       43.11     23.81 o 
  10   1   8        0.23      -15.54     23.56 o 
  11   1   8     1023.61     1000.11     34.59 o 
  12   1   8       52.31       25.32     26.07 o 
  13   1   8        1.00        9.27     27.07 o 
  14   1   8        0.01      -15.54     30.33 o 
  15   1   8       58.31       86.48     34.84 o 
 -16   2   8       35.01       -1.25     31.58 o 
 -15   2   8        5.15        5.51     29.33 o 
 -14   2   8        9.09        8.77     26.32 o 
 -13   2   8        5.88        3.76     24.06 o 
 -12   2   8       37.99       32.08     23.31 o 
 -11   2   8       18.64       44.62     22.06 o 
 -10   2   8      463.69      396.53     26.07 o 
  -9   2   8      461.80      410.32     24.06 o 
  -8   2   8       22.38       31.08     17.04 o 
  -7   2   8     1579.84     1618.22     36.09 o 
  -6   2   8      954.90      911.88     22.81 o 
  -5   2   8     2435.68     2708.57     44.37 o 
  -4   2   8     9040.15    10075.29    147.38 o 
  -3   2   8     2651.54     2680.49     44.37 o 
  -2   2   8     1005.37     1037.21     22.56 o 
  -1   2   8     2841.49     2850.19     46.87 o 
   0   2   8      198.68      157.40     14.29 o 
   1   2   8     4944.46     4770.95     68.18 o 
   2   2   8      755.95      708.10     18.55 o 
   3   2   8     5316.07     5266.99     80.71 o 
   4   2   8      451.86      501.56     18.05 o 
   5   2   8      277.52      313.82     18.05 o 
   6   2   8      355.47      399.79     19.55 o 
   7   2   8      194.00      164.43     19.30 o 
   8   2   8      223.11      199.02     22.06 o 
   9   2   8      400.91      348.66     25.82 o 
  10   2   8       17.52       14.79     22.81 o 
  11   2   8      250.52      203.28     26.82 o 
  12   2   8      133.78      203.28     27.32 o 
  13   2   8      134.89      147.13     30.08 o 
  14   2   8       41.88       22.81     32.84 o 
  15   2   8        0.01       -3.26     34.34 o 
 -16   3   8       20.54      -31.08     31.33 o 
 -15   3   8        1.00      -14.29     29.33 o 
 -14   3   8        1.86      -18.55     27.32 o 
 -13   3   8      126.43      112.79     25.82 o 
 -12   3   8       37.38       28.57     24.31 o 
 -11   3   8       78.93       75.95     23.81 o 
 -10   3   8        4.82       -1.75     22.31 o 
  -9   3   8      693.77      647.94     27.07 o 
  -8   3   8     4898.11     4739.12     77.95 o 
  -7   3   8      318.78      294.52     19.30 o 
  -6   3   8     4167.02     4295.71     71.19 o 
  -5   3   8       13.07       10.28     13.54 o 
  -4   3   8     1564.92     1576.86     30.58 o 
  -3   3   8      977.05     1104.38     24.31 o 
  -2   3   8     3181.58     3465.54     51.38 o 
  -1   3   8      613.67      530.13     15.79 o 
   0   3   8     9420.18     9492.86     98.19 o 
   1   3   8      136.64      128.59     12.78 o 
   2   3   8     6266.03     6318.24     86.23 o 
   3   3   8      206.32      272.21     15.29 o 
   4   3   8      444.74      474.74     18.05 o 
   5   3   8      530.67      438.39     19.80 o 
   6   3   8       35.46       50.88     16.79 o 
   7   3   8       33.95       43.86     17.80 o 
   8   3   8      683.51      587.53     27.32 o 
   9   3   8      141.36      157.91     24.31 o 
  10   3   8      115.22      108.28     25.07 o 
  11   3   8        4.27       14.54     24.06 o 
  12   3   8      107.75       59.66     26.57 o 
  13   3   8        9.89        3.01     28.57 o 
  14   3   8       22.60       16.79     31.58 o 
 -15   4   8      169.66      156.91     31.83 o 
 -14   4   8      132.28       96.75     29.33 o 
 -13   4   8       29.20        7.27     26.32 o 
 -12   4   8        0.05       -0.50     24.06 o 
 -11   4   8      271.07      288.25     27.57 o 
 -10   4   8      231.70      185.48     25.32 o 
  -9   4   8       69.25       62.66     21.81 o 
  -8   4   8      499.05      524.87     23.81 o 
  -7   4   8      161.77      131.84     19.55 o 
  -6   4   8      599.27      631.65     21.81 o 
  -5   4   8     1640.13     1578.37     31.83 o 
  -4   4   8      453.12      418.84     18.55 o 
  -3   4   8     8410.98     8793.45    123.32 o 
  -2   4   8     1244.21     1384.86     28.07 o 
  -1   4   8     1311.59     1404.92     26.82 o 
   0   4   8     5770.35     5967.75     61.50 o 
   1   4   8     1821.41     1748.31     34.84 o 
   2   4   8       49.88       25.07     14.04 o 
   3   4   8       31.79       59.66     15.04 o 
   4   4   8     1596.27     1528.74     30.33 o 
   5   4   8      181.17      180.72     18.30 o 
   6   4   8      589.06      622.88     24.06 o 
   7   4   8      401.98      385.76     23.56 o 
   8   4   8       33.76       61.41     22.56 o 
   9   4   8      540.93      458.20     28.32 o 
  10   4   8     1066.03     1073.55     34.34 o 
  11   4   8      189.80      224.84     28.32 o 
  12   4   8        1.22      -20.55     26.07 o 
  13   4   8        8.87       46.12     29.33 o 
  14   4   8      272.62      241.88     35.84 o 
 -15   5   8        2.41        3.01     32.33 o 
 -14   5   8      164.21      117.31     30.83 o 
 -13   5   8        0.07       35.59     27.32 o 
 -12   5   8      247.22      302.04     29.83 o 
 -11   5   8      312.50      268.95     28.07 o 
 -10   5   8        0.49        1.50     24.06 o 
  -9   5   8        0.73      -10.78     22.06 o 
  -8   5   8      658.17      630.14     27.82 o 
  -7   5   8       74.54       83.72     19.80 o 
  -6   5   8      682.49      753.72     24.06 o 
  -5   5   8       10.40       18.05     16.54 o 
  -4   5   8      444.58      500.56     19.55 o 
  -3   5   8      302.67      421.60     17.55 o 
  -2   5   8       10.23       15.54     14.29 o 
  -1   5   8     1755.29     1787.16     33.59 o 
   0   5   8       11.43       23.55      9.84 o 
   1   5   8      788.54      733.41     20.30 o 
   2   5   8      119.00      153.90     16.79 o 
   3   5   8       32.72       25.82     16.29 o 
   4   5   8      605.95      568.73     22.81 o 
   5   5   8      121.08      128.33     19.30 o 
   6   5   8       27.24       10.03     19.80 o 
   7   5   8      518.18      502.81     26.82 o 
   8   5   8      599.96      583.02     28.83 o 
   9   5   8      748.02      719.63     32.33 o 
  10   5   8       59.52       33.34     25.82 o 
  11   5   8        6.65       -8.77     25.07 o 
  12   5   8        0.55       -7.02     27.57 o 
  13   5   8        6.67       -5.77     31.33 o 
  14   5   8        0.36       11.78     33.59 o 
 -14   6   8        0.14       14.79     29.83 o 
 -13   6   8        6.62      -21.81     29.33 o 
 -12   6   8      337.32      356.18     31.83 o 
 -11   6   8       13.89       -1.75     25.32 o 
 -10   6   8       85.03       93.74     26.07 o 
  -9   6   8      211.60      225.84     24.56 o 
  -8   6   8      248.32      220.58     23.56 o 
  -7   6   8      886.27      812.37     29.08 o 
  -6   6   8     1018.92      963.26     28.57 o 
  -5   6   8      332.69      312.82     21.31 o 
  -4   6   8        5.41       13.28     17.55 o 
  -3   6   8        1.49        2.51     16.79 o 
  -2   6   8        6.42       22.06     15.79 o 
  -1   6   8       15.34       11.53     15.04 o 
   0   6   8      120.51      118.82     13.54 o 
   1   6   8      180.07      171.70     17.30 o 
   2   6   8      573.53      535.15     21.56 o 
   3   6   8        1.79        4.26     19.30 o 
   4   6   8     3557.33     3773.60     64.42 o 
   5   6   8       36.86       16.54     21.31 o 
   6   6   8      561.40      494.04     25.82 o 
   7   6   8      279.43      243.13     24.56 o 
   8   6   8      104.68       85.22     23.06 o 
   9   6   8       20.85       21.05     24.06 o 
  10   6   8       44.90       85.47     25.57 o 
  11   6   8      172.71      181.97     29.58 o 
  12   6   8       54.15      107.53     29.58 o 
  13   6   8       14.69       15.54     31.83 o 
 -14   7   8       19.18      -33.09     33.09 o 
 -13   7   8        4.08       -0.75     30.08 o 
 -12   7   8        5.27      -26.82     26.82 o 
 -11   7   8       82.76       98.76     28.07 o 
 -10   7   8      170.62      219.32     28.57 o 
  -9   7   8      211.89      175.21     25.82 o 
  -8   7   8      130.68      169.94     23.56 o 
  -7   7   8      341.38      333.62     25.57 o 
  -6   7   8       10.54       15.29     22.06 o 
  -5   7   8      850.47      919.15     30.33 o 
  -4   7   8      626.22      605.08     27.07 o 
  -3   7   8      952.79      947.47     28.07 o 
  -2   7   8      721.26      726.65     24.81 o 
  -1   7   8      464.26      419.09     22.31 o 
   0   7   8      572.32      564.53     28.45 o 
   1   7   8     1308.97     1291.37     29.58 o 
   2   7   8     2540.32     2360.41     48.13 o 
   3   7   8     1658.44     1725.50     38.10 o 
   4   7   8       13.95        6.27     20.05 o 
   5   7   8        2.86      -14.04     21.81 o 
   6   7   8      139.41      143.88     23.56 o 
   7   7   8        1.09      -17.80     22.06 o 
   8   7   8       10.40       39.35     23.56 o 
   9   7   8       11.13       29.33     25.32 o 
  10   7   8      155.99      170.44     29.58 o 
  11   7   8       59.45       95.00     29.58 o 
  12   7   8      155.53      169.44     33.84 o 
 -13   8   8        3.60        9.52     32.84 o 
 -12   8   8       15.21       45.87     30.58 o 
 -11   8   8      235.83      260.43     31.08 o 
 -10   8   8       58.78       52.64     26.57 o 
  -9   8   8       65.47       81.21     26.32 o 
  -8   8   8      157.29      156.41     25.82 o 
  -7   8   8      222.72      219.82     26.07 o 
  -6   8   8        0.01       18.05     23.31 o 
  -5   8   8     1041.31     1073.05     34.09 o 
  -4   8   8      111.50       96.75     23.06 o 
  -3   8   8       70.17       60.91     22.31 o 
  -2   8   8      404.86      387.01     25.82 o 
  -1   8   8       55.40       53.14     21.31 o 
   0   8   8     1731.46     1623.78     38.73 o 
   1   8   8      101.02       97.76     22.06 o 
   2   8   8       20.24        8.77     20.80 o 
   3   8   8       24.83       31.08     22.81 o 
   4   8   8       54.19       38.10     22.56 o 
   5   8   8        7.15        8.52     23.06 o 
   6   8   8      190.62      134.35     25.32 o 
   7   8   8       72.07       74.19     24.56 o 
   8   8   8       41.17       56.90     26.57 o 
   9   8   8       33.41       52.64     27.07 o 
  10   8   8       39.16       46.87     29.08 o 
  11   8   8        9.49        9.52     30.08 o 
 -12   9   8        1.62       -1.75     30.58 o 
 -11   9   8       13.46        8.77     29.08 o 
 -10   9   8       78.88       71.69     28.57 o 
  -9   9   8        2.29       10.03     26.82 o 
  -8   9   8      270.01      236.62     28.32 o 
  -7   9   8        3.89       -0.25     23.06 o 
  -6   9   8      351.55      346.40     28.07 o 
  -5   9   8      194.83      212.55     26.57 o 
  -4   9   8        0.01       -9.52     23.06 o 
  -3   9   8      266.84      194.26     25.07 o 
  -2   9   8      171.42      188.49     23.81 o 
  -1   9   8      334.65      318.58     24.06 o 
   0   9   8      396.74      395.19     34.97 o 
   1   9   8       68.36       51.63     23.56 o 
   2   9   8      321.75      338.38     26.57 o 
   3   9   8      361.00      277.22     26.82 o 
   4   9   8      537.22      472.48     28.57 o 
   5   9   8      154.30      186.74     26.57 o 
   6   9   8       40.76       29.33     26.57 o 
   7   9   8        4.70       18.55     24.56 o 
   8   9   8        8.74       24.06     28.07 o 
   9   9   8      118.73       94.00     30.33 o 
  10   9   8       81.90       42.61     30.83 o 
 -10  10   8        2.85       20.80     28.57 o 
  -9  10   8       29.18       31.08     29.33 o 
  -8  10   8      103.12       78.71     28.57 o 
  -7  10   8      324.80      314.07     30.83 o 
  -6  10   8      281.53      365.45     30.33 o 
  -5  10   8       53.60       54.14     25.32 o 
  -4  10   8       95.00       78.71     24.81 o 
  -3  10   8      124.92       73.19     25.07 o 
  -2  10   8      348.10      347.91     27.07 o 
  -1  10   8      178.26      185.23     24.31 o 
   0  10   8       10.72        8.13     16.10 o 
   1  10   8        0.79       15.79     21.81 o 
   2  10   8       35.87       55.14     24.31 o 
   3  10   8       37.85       39.10     24.31 o 
   4  10   8      302.95      327.35     29.58 o 
   5  10   8      111.13      120.56     28.32 o 
   6  10   8      204.61      191.25     29.83 o 
   7  10   8       61.22       61.66     29.08 o 
   8  10   8       59.00      100.01     29.58 o 
   9  10   8      143.38      158.66     32.84 o 
  -9  11   8       45.56       55.39     30.58 o 
  -8  11   8       43.15       45.37     30.08 o 
  -7  11   8       15.97        9.52     28.57 o 
  -6  11   8       27.08       36.85     28.57 o 
  -5  11   8       52.97       78.71     26.07 o 
  -4  11   8      161.27      155.91     28.57 o 
  -3  11   8       27.03      -21.31     27.32 o 
  -2  11   8       34.18        8.27     24.06 o 
  -1  11   8       36.75       48.63     25.82 o 
   0  11   8        0.55       11.86     16.71 o 
   1  11   8      203.99      171.20     27.07 o 
   2  11   8      228.93      216.31     28.32 o 
   3  11   8        6.61      -12.53     26.07 o 
   4  11   8       18.69       14.54     26.07 o 
   5  11   8      167.05      174.96     29.08 o 
   6  11   8       11.54       50.88     27.82 o 
   7  11   8       11.74       34.59     29.08 o 
  -6  12   8      148.80      201.78     34.09 o 
  -5  12   8        1.16        8.27     29.08 o 
  -4  12   8       48.27       37.85     29.08 o 
  -3  12   8        4.21      -12.53     27.32 o 
  -2  12   8        3.91       -4.76     28.07 o 
  -1  12   8        1.75       18.30     27.82 o 
   0  12   8        0.86      -18.75     18.75 o 
   1  12   8      115.08      128.59     30.58 o 
   2  12   8        6.72       12.03     28.32 o 
   3  12   8       60.11       69.93     31.08 o 
   4  12   8      155.58      178.47     32.59 o 
   5  12   8        4.01       -3.01     31.83 o 
 -16   1   9       10.90      -11.78     30.08 o 
 -15   1   9        0.46       10.78     28.83 o 
 -14   1   9        5.51       -9.27     25.82 o 
 -13   1   9        0.40        8.52     22.56 o 
 -12   1   9       46.48       48.88     25.07 o 
 -11   1   9      185.95      136.61     26.07 o 
 -10   1   9      144.47      117.56     23.56 o 
  -9   1   9      743.95      742.94     25.57 o 
  -8   1   9       83.91       95.25     17.55 o 
  -7   1   9        1.47        9.52     15.29 o 
  -6   1   9     2238.50     2299.25     41.36 o 
  -5   1   9      951.17     1065.28     23.81 o 
  -4   1   9     6586.23     6632.31     97.25 o 
  -3   1   9      921.35     1081.07     22.81 o 
  -2   1   9     2675.91     2569.71     41.11 o 
  -1   1   9     7486.33     7805.87    113.30 o 
   0   1   9     4866.66     4811.19    103.02 o 
   1   1   9      723.37      756.98     18.30 o 
   2   1   9      103.18      144.88     12.53 o 
   3   1   9      635.16      631.15     17.04 o 
   4   1   9       33.74       44.12     14.54 o 
   5   1   9      284.58      187.99     16.54 o 
   6   1   9      558.65      556.20     20.80 o 
   7   1   9     1649.56     1563.83     33.59 o 
   8   1   9        4.83       30.33     21.05 o 
   9   1   9      115.93      140.37     23.31 o 
  10   1   9        0.26       -7.02     23.31 o 
  11   1   9      675.58      746.70     32.33 o 
  12   1   9       20.04        7.02     26.32 o 
  13   1   9       31.31        3.76     28.07 o 
  14   1   9       11.28       22.56     30.83 o 
  15   1   9       11.87      -23.06     32.33 o 
 -16   2   9        7.64      -17.04     32.33 o 
 -15   2   9       46.55       48.63     28.57 o 
 -14   2   9        0.09       43.11     25.57 o 
 -13   2   9       38.31       -0.75     25.07 o 
 -12   2   9       81.97       95.50     24.31 o 
 -10   2   9       38.07       22.31     22.81 o 
  -9   2   9      135.72      141.12     20.80 o 
  -8   2   9        5.90       -8.52     16.79 o 
  -7   2   9    12509.01    12499.62    165.18 o 
  -6   2   9     1357.57     1373.84     29.33 o 
  -5   2   9     4605.46     5061.96     74.69 o 
  -4   2   9      108.10      118.31     14.04 o 
  -3   2   9     4015.49     3990.16     59.41 o 
  -2   2   9      371.62      405.06     13.28 o 
  -1   2   9       93.39      146.38     11.78 o 
   0   2   9        7.99       12.13      7.44 o 
   1   2   9     1321.24     1477.35     28.07 o 
   2   2   9     5141.20     4967.71     73.69 o 
   3   2   9     5079.69     4769.95     78.96 o 
   4   2   9    11474.99    11613.30    145.13 o 
   5   2   9     2587.37     2502.78     43.61 o 
   6   2   9      737.02      762.49     23.06 o 
   7   2   9       83.40       98.01     19.55 o 
   8   2   9      623.04      716.12     27.82 o 
   9   2   9       50.00       37.35     22.56 o 
  10   2   9      265.56      262.94     25.82 o 
  11   2   9       39.96       70.18     25.07 o 
  12   2   9       74.30       95.25     27.32 o 
  13   2   9       29.97       20.80     29.58 o 
  14   2   9      677.81      749.46     42.11 o 
  15   2   9       24.49       14.04     33.34 o 
 -16   3   9        3.41       13.79     32.33 o 
 -15   3   9       12.70       21.31     29.58 o 
 -14   3   9      132.84      154.40     28.83 o 
 -13   3   9      275.09      302.29     29.08 o 
 -12   3   9      108.66      138.86     24.81 o 
 -11   3   9      354.00      343.15     26.57 o 
 -10   3   9     1993.59     1948.08     41.86 o 
  -9   3   9      330.06      299.03     23.56 o 
  -8   3   9       80.59       71.19     19.55 o 
  -7   3   9       47.21       50.38     16.79 o 
  -6   3   9      754.87      705.84     22.31 o 
  -5   3   9      383.77      379.74     17.55 o 
  -4   3   9     2289.50     2449.64     41.61 o 
  -3   3   9    12550.95    12591.11    170.44 o 
  -2   3   9     2578.78     2436.86     39.35 o 
  -1   3   9     1460.04     1762.10     30.83 o 
   0   3   9     3188.40     3007.92     35.63 o 
   1   3   9     3676.72     3710.68     56.15 o 
   2   3   9      893.20      913.88     20.80 o 
   3   3   9        0.57      -11.78     13.79 o 
   4   3   9      361.45      385.26     18.05 o 
   5   3   9      713.27      725.14     21.56 o 
   6   3   9        1.26        3.01     16.54 o 
   7   3   9      126.77      167.94     21.05 o 
   8   3   9        0.19       -7.27     22.06 o 
   9   3   9      679.68      661.73     28.57 o 
  10   3   9      468.25      501.56     29.08 o 
  11   3   9      164.06      192.00     26.32 o 
  12   3   9      142.30      127.33     27.82 o 
  13   3   9       97.17       42.36     31.08 o 
  14   3   9       45.34       50.88     34.59 o 
 -15   4   9       14.41      -18.30     30.08 o 
 -14   4   9        0.53       27.32     29.33 o 
 -13   4   9       27.43       49.38     26.82 o 
 -12   4   9       23.57       28.07     24.06 o 
 -11   4   9      343.46      379.49     27.82 o 
 -10   4   9      170.63      178.72     23.81 o 
  -9   4   9       47.51       27.57     21.56 o 
  -8   4   9      713.46      695.57     26.82 o 
  -7   4   9      980.58     1048.74     26.32 o 
  -6   4   9      298.12      313.07     20.30 o 
  -5   4   9     1170.43     1119.92     26.07 o 
  -4   4   9     1044.88     1235.72     28.07 o 
  -3   4   9     2380.36     2428.09     42.86 o 
  -2   4   9       81.38       76.45     14.04 o 
  -1   4   9       16.54        3.76     13.54 o 
   0   4   9     3544.19     3989.35    126.58 o 
   1   4   9     1490.17     1448.28     30.33 o 
   2   4   9     1325.30     1216.17     25.82 o 
   3   4   9        1.21        5.01     13.79 o 
   4   4   9      231.86      192.75     17.80 o 
   5   4   9       55.68       38.35     16.54 o 
   6   4   9       76.49       79.96     18.55 o 
   7   4   9       28.29       29.58     19.55 o 
   8   4   9      351.42      357.68     25.82 o 
   9   4   9      557.45      488.78     29.58 o 
  10   4   9        2.83       -2.01     23.06 o 
  11   4   9      138.20      119.06     27.32 o 
  12   4   9       74.99       98.26     29.58 o 
  13   4   9       13.65       41.11     30.33 o 
  14   4   9       96.88      166.43     34.59 o 
 -15   5   9       38.51       53.89     31.08 o 
 -14   5   9       53.18       50.88     30.08 o 
 -13   5   9      223.56      256.92     31.58 o 
 -12   5   9      569.97      561.97     32.59 o 
 -11   5   9      138.86      150.14     27.57 o 
 -10   5   9     1011.53     1015.15     33.84 o 
  -9   5   9      727.47      766.75     29.08 o 
  -8   5   9      325.20      313.82     24.06 o 
  -7   5   9       47.59       83.47     20.05 o 
  -6   5   9      233.71      276.72     20.55 o 
  -5   5   9      298.40      319.33     20.30 o 
  -4   5   9     3383.67     3194.59     53.89 o 
  -3   5   9     1991.66     2005.48     34.84 o 
  -2   5   9     2478.55     2488.74     42.61 o 
  -1   5   9     5028.66     5273.01     83.97 o 
   0   5   9     2408.53     2284.91     28.97 o 
   1   5   9      694.05      763.74     21.31 o 
   2   5   9      775.48      963.01     23.31 o 
   3   5   9       20.03       22.06     16.04 o 
   4   5   9      620.13      632.15     23.56 o 
   5   5   9       21.91       24.81     18.80 o 
   6   5   9     1086.60     1135.96     30.33 o 
   7   5   9      205.74      213.81     23.31 o 
   8   5   9     1738.62     1589.40     39.35 o 
   9   5   9     1850.24     1840.30     42.11 o 
  10   5   9       45.61       69.43     25.82 o 
  11   5   9      188.49      194.51     29.08 o 
  12   5   9        0.76      -26.82     26.82 o 
  13   5   9        5.85        6.02     32.08 o 
 -14   6   9        8.00       23.81     30.58 o 
 -13   6   9       76.14       81.46     28.83 o 
 -12   6   9        0.01       -0.50     27.57 o 
 -11   6   9       28.72       34.09     25.07 o 
 -10   6   9      283.10      252.16     27.32 o 
  -9   6   9       12.42       25.57     22.81 o 
  -8   6   9       53.67       25.57     22.06 o 
  -7   6   9     2077.04     2002.22     42.86 o 
  -6   6   9       60.66       73.69     20.30 o 
  -5   6   9      326.17      355.93     21.81 o 
  -4   6   9     1443.37     1355.04     33.34 o 
  -3   6   9      504.61      473.23     21.56 o 
  -2   6   9      249.91      255.92     18.30 o 
  -1   6   9      675.27      592.30     21.05 o 
   0   6   9      532.01      583.68     15.15 o 
   1   6   9       51.27       33.84     16.79 o 
   2   6   9        1.72        5.26     17.30 o 
   3   6   9      951.60     1022.92     27.57 o 
   4   6   9      168.67      178.47     21.81 o 
   5   6   9      109.09      134.35     22.06 o 
   6   6   9      282.66      249.65     24.31 o 
   7   6   9       28.62       31.33     22.81 o 
   8   6   9        1.17        3.26     22.81 o 
   9   6   9        4.03       21.81     24.06 o 
  10   6   9        2.97       10.78     25.32 o 
  11   6   9        1.22        1.50     26.57 o 
  12   6   9       44.75       60.66     31.33 o 
  13   6   9        0.28       35.59     32.33 o 
 -14   7   9       14.66       28.57     30.33 o 
 -13   7   9      237.96      158.66     33.09 o 
 -12   7   9        4.09       15.54     29.08 o 
 -11   7   9      100.77      126.08     28.57 o 
 -10   7   9      789.80      863.00     35.59 o 
  -9   7   9       41.43       15.29     23.81 o 
  -8   7   9        0.06       16.54     22.56 o 
  -7   7   9      227.39      192.75     23.31 o 
  -6   7   9      291.14      339.39     24.81 o 
  -5   7   9       35.66       63.42     22.56 o 
  -4   7   9     5223.24     4944.15     81.96 o 
  -3   7   9      310.92      272.21     23.06 o 
  -2   7   9       89.11       62.66     19.55 o 
  -1   7   9      622.76      592.80     24.06 o 
   0   7   9     1367.50     1340.52     62.04 o 
   1   7   9      392.57      386.01     23.56 o 
   2   7   9      755.37      689.55     26.57 o 
   3   7   9        8.50        2.51     21.05 o 
   4   7   9       89.48      118.31     22.56 o 
   5   7   9       98.33       76.95     22.81 o 
   6   7   9       29.90       51.13     22.81 o 
   7   7   9      308.98      265.44     26.82 o 
   8   7   9        9.89      -18.80     23.56 o 
   9   7   9        0.33      -24.31     24.31 o 
  10   7   9       44.16       73.19     28.32 o 
  11   7   9      214.90      219.32     31.83 o 
  12   7   9       47.41       56.90     32.84 o 
 -13   8   9        0.24      -32.08     32.08 o 
 -12   8   9        6.06       14.54     29.58 o 
 -11   8   9        0.17       -1.75     28.32 o 
 -10   8   9      497.28      476.74     32.84 o 
  -9   8   9      366.98      334.12     29.08 o 
  -8   8   9       73.10       63.42     25.07 o 
  -7   8   9       18.34       40.86     23.06 o 
  -6   8   9      591.54      648.69     30.08 o 
  -5   8   9     2389.67     2313.04     45.87 o 
  -4   8   9      375.69      403.30     26.07 o 
  -3   8   9        0.26        1.75     20.55 o 
  -2   8   9      796.89      847.21     29.08 o 
  -1   8   9      697.70      748.95     28.07 o 
   0   8   9     2699.55     2751.57     93.62 o 
   1   8   9     1305.44     1205.15     33.34 o 
   2   8   9      295.34      354.42     24.81 o 
   3   8   9       68.52       62.91     23.06 o 
   4   8   9     1158.19     1089.84     32.84 o 
   5   8   9       42.42       49.38     24.31 o 
   6   8   9      131.22      201.28     25.32 o 
   7   8   9      188.12      197.77     26.07 o 
   8   8   9       96.35      143.37     27.32 o 
   9   8   9       10.20       -2.01     26.57 o 
  10   8   9       13.23       54.64     29.33 o 
  11   8   9      278.39      305.05     35.34 o 
 -12   9   9      175.41      134.60     35.84 o 
 -11   9   9        7.31      -13.54     30.33 o 
 -10   9   9       38.43       19.05     29.33 o 
  -9   9   9       12.97       17.55     27.07 o 
  -8   9   9        0.82      -16.79     25.32 o 
  -7   9   9        0.96       -5.77     24.06 o 
  -6   9   9        2.52        4.01     24.31 o 
  -5   9   9       13.11        2.76     24.31 o 
  -4   9   9        9.26      -16.04     21.31 o 
  -3   9   9      222.64      157.41     24.56 o 
  -2   9   9     1012.32      964.27     32.59 o 
  -1   9   9      104.05       70.68     22.56 o 
   0   9   9       66.40      103.80     16.04 o 
   1   9   9      171.94      206.29     24.81 o 
   2   9   9      152.43      132.35     23.81 o 
   3   9   9      118.19      114.30     23.56 o 
   4   9   9        3.23        7.02     22.81 o 
   5   9   9       34.03       25.32     23.56 o 
   6   9   9        5.49        8.02     26.32 o 
   7   9   9       16.58       13.79     26.32 o 
   8   9   9      110.01       98.01     28.83 o 
   9   9   9      269.22      297.28     34.09 o 
  10   9   9        1.75      -31.33     31.33 o 
 -10  10   9       60.43       80.96     32.33 o 
  -9  10   9       27.74       62.41     29.33 o 
  -8  10   9      118.98      133.10     28.83 o 
  -7  10   9        6.83      -13.54     25.82 o 
  -6  10   9      137.18      177.21     27.07 o 
  -5  10   9      292.23      273.96     28.32 o 
  -4  10   9      618.26      663.73     32.59 o 
  -3  10   9       53.28       51.13     23.56 o 
  -2  10   9       20.12        1.75     23.56 o 
  -1  10   9      202.55      208.04     26.07 o 
   0  10   9        0.86        3.89     15.77 o 
   1  10   9       95.11      121.57     24.56 o 
   2  10   9       45.30       23.81     24.81 o 
   3  10   9       12.08       38.10     25.07 o 
   4  10   9        1.41       21.05     24.31 o 
   5  10   9       11.70       40.61     25.82 o 
   6  10   9       73.60       92.74     28.83 o 
   7  10   9        4.53       10.53     28.32 o 
   8  10   9      110.57      105.02     31.58 o 
   9  10   9       66.50       99.76     32.08 o 
  -8  11   9      100.01      106.28     31.33 o 
  -7  11   9        1.41       -3.51     28.07 o 
  -6  11   9      140.28      122.32     30.08 o 
  -5  11   9       88.41      120.06     28.07 o 
  -4  11   9       18.45       -8.02     26.32 o 
  -3  11   9      130.40      124.32     26.57 o 
  -2  11   9       17.98       29.83     26.07 o 
  -1  11   9       23.70       15.04     24.56 o 
   0  11   9        4.99        9.06     18.08 o 
   1  11   9       19.49       13.28     24.06 o 
   2  11   9      302.61      343.90     31.58 o 
   3  11   9      131.93      157.91     27.57 o 
   4  11   9      103.24      112.54     28.32 o 
   5  11   9        0.54        5.26     28.07 o 
   6  11   9        1.77        7.27     30.83 o 
   7  11   9       82.06       35.59     33.09 o 
  -6  12   9      278.50      249.40     34.34 o 
  -5  12   9       57.69       69.18     29.83 o 
  -4  12   9        0.15       -3.01     29.08 o 
  -3  12   9        9.26      -25.82     26.32 o 
  -2  12   9        0.46       -3.01     27.32 o 
  -1  12   9       95.39      127.83     26.32 o 
   0  12   9       13.13       16.61     19.83 o 
   1  12   9      141.34      120.31     30.08 o 
   2  12   9       22.45       13.79     28.83 o 
   3  12   9       21.60        7.27     29.33 o 
   4  12   9       30.02       44.12     30.58 o 
 -16   0  10      118.23      117.31     33.34 o 
 -15   0  10       38.59       17.30     29.08 o 
 -14   0  10      289.06      213.81     29.08 o 
 -13   0  10        7.66       19.80     24.06 o 
 -12   0  10       33.33       32.59     23.81 o 
 -11   0  10     2515.28     2564.94     54.14 o 
 -10   0  10     6355.98     5881.10     95.50 o 
  -9   0  10      383.99      336.13     22.06 o 
  -8   0  10      718.67      646.19     23.06 o 
  -7   0  10     3544.06     3415.66     60.41 o 
  -6   0  10     3590.82     3059.73     53.39 o 
  -5   0  10    10660.68    11643.88    169.44 o 
  -4   0  10     1536.33     1684.40     30.58 o 
  -3   0  10        0.08        6.77     10.78 o 
  -2   0  10      140.25      113.55     11.53 o 
  -1   0  10     3480.80     3496.62     51.38 o 
   0   0  10    22111.68    21218.82    835.05 o 
   1   0  10      711.16      561.47     15.54 o 
   2   0  10     1890.52     1978.91     33.34 o 
   3   0  10    12177.44    11882.76    164.18 o 
   4   0  10     1585.90     1713.22     31.08 o 
   5   0  10     8338.54     7789.58    110.29 o 
   6   0  10     5483.02     5520.91     81.71 o 
   7   0  10      179.04      147.89     20.05 o 
   8   0  10      839.75      816.88     28.32 o 
   9   0  10      314.49      252.66     26.32 o 
  10   0  10      285.80      267.45     25.57 o 
  11   0  10        5.14      -21.81     23.81 o 
  12   0  10       57.04       47.37     26.32 o 
  13   0  10       14.39       -1.75     27.07 o 
  14   0  10        0.22       26.07     32.08 o 
  15   0  10       60.87       86.48     34.84 o 
 -16   1  10        4.83       -2.51     30.83 o 
 -15   1  10        4.59        1.50     29.08 o 
 -14   1  10      125.42      127.33     28.07 o 
 -13   1  10      134.46      131.34     26.07 o 
 -12   1  10     2119.74     2087.20     45.87 o 
 -11   1  10     5638.41     5055.44     90.24 o 
 -10   1  10      209.48      179.97     24.06 o 
  -9   1  10      334.79      332.87     22.31 o 
  -8   1  10      159.48      147.64     18.30 o 
  -7   1  10       24.19       32.84     15.54 o 
  -6   1  10     1127.63     1171.81     27.07 o 
  -5   1  10      937.85     1002.62     24.81 o 
  -4   1  10      609.75      759.73     18.80 o 
  -3   1  10      327.93      279.48     13.54 o 
  -2   1  10       43.43       38.85     10.78 o 
  -1   1  10     1602.99     1600.68     29.58 o 
   0   1  10     8146.94     8495.75     88.70 o 
   1   1  10     6785.83     6055.80     90.99 o 
   2   1  10      290.23      328.36     15.29 o 
   3   1  10     1176.07     1222.19     25.07 o 
   4   1  10      808.32      960.76     24.31 o 
   5   1  10      746.58      708.35     21.05 o 
   6   1  10     1106.17     1073.30     26.32 o 
   7   1  10        8.09        1.75     20.30 o 
   8   1  10       34.31       37.60     22.31 o 
   9   1  10      760.27      708.35     29.58 o 
  10   1  10      794.70      783.04     31.83 o 
  11   1  10      446.00      488.52     31.58 o 
  12   1  10      171.83      200.52     27.57 o 
  13   1  10        0.15      -18.30     28.07 o 
  14   1  10       10.57      -23.56     32.84 o 
 -16   2  10       38.47       52.39     32.08 o 
 -15   2  10       13.04       37.35     29.33 o 
 -14   2  10        0.07       -7.52     25.57 o 
 -13   2  10       85.25       72.94     26.07 o 
 -12   2  10       16.34       24.06     24.81 o 
 -11   2  10      206.35      191.75     25.32 o 
 -10   2  10      395.32      352.17     25.32 o 
  -9   2  10      439.91      371.22     23.31 o 
  -8   2  10       19.18       27.32     17.55 o 
  -7   2  10     1123.20     1028.18     27.82 o 
  -6   2  10      530.48      523.37     19.80 o 
  -5   2  10     7540.43     7200.29    100.26 o 
  -4   2  10       51.92       30.58     13.79 o 
  -3   2  10      964.19     1075.81     22.31 o 
  -2   2  10      335.78      422.10     14.29 o 
  -1   2  10     1025.50     1147.75     23.31 o 
   0   2  10      293.66      286.65      9.12 o 
   1   2  10      994.99      901.35     21.05 o 
   3   2  10     1647.54     1768.11     34.09 o 
   4   2  10      157.34       90.99     16.54 o 
   5   2  10     1641.45     1532.50     31.83 o 
   6   2  10      266.73      252.66     19.55 o 
   7   2  10       15.56       13.28     19.05 o 
   8   2  10      336.84      323.85     25.82 o 
   9   2  10      571.33      557.71     28.57 o 
  10   2  10       12.33        5.01     24.06 o 
  11   2  10        3.30       25.82     25.82 o 
  12   2  10       23.26       20.80     26.82 o 
  13   2  10       30.66       -5.01     30.08 o 
  14   2  10      158.41      191.50     36.60 o 
 -16   3  10       12.04        7.27     32.33 o 
 -15   3  10       46.09       70.43     29.33 o 
 -14   3  10       48.95       55.90     27.32 o 
 -13   3  10       63.26       77.20     26.32 o 
 -12   3  10      163.71      143.12     26.57 o 
 -11   3  10       16.44        6.52     23.56 o 
 -10   3  10       34.50       32.59     23.56 o 
  -8   3  10     3083.38     3003.34     54.64 o 
  -7   3  10     1939.12     2060.88     41.36 o 
  -6   3  10      130.58      144.88     17.55 o 
  -5   3  10     1577.74     1581.38     33.09 o 
  -4   3  10       11.03        5.77     14.04 o 
  -3   3  10     1124.86      903.36     22.31 o 
  -2   3  10       99.98      146.88     14.04 o 
  -1   3  10       55.78       84.47     12.78 o 
   0   3  10     3300.22     3502.75     54.64 o 
   1   3  10     3019.00     3432.21     51.63 o 
   2   3  10      252.60      346.91     16.54 o 
   3   3  10     2643.86     2886.53     48.63 o 
   4   3  10      269.48      275.47     17.55 o 
   5   3  10      152.49      108.28     17.04 o 
   6   3  10      246.93      272.71     20.30 o 
   7   3  10       49.18       73.44     21.56 o 
   8   3  10      544.81      526.37     28.07 o 
   9   3  10      960.02      959.25     31.83 o 
  10   3  10       54.98       44.87     24.06 o 
  11   3  10       37.67       22.81     25.07 o 
  12   3  10        3.08      -26.57     26.57 o 
  13   3  10        2.96       -5.77     27.82 o 
  14   3  10       13.06       57.15     32.08 o 
 -15   4  10       45.25       78.20     31.83 o 
 -14   4  10      398.90      382.75     33.09 o 
 -13   4  10      239.26      261.18     30.33 o 
 -12   4  10       63.25       48.38     26.07 o 
 -11   4  10      249.91      250.90     26.32 o 
 -10   4  10       93.57      101.77     22.81 o 
  -9   4  10      677.08      695.82     27.57 o 
  -8   4  10      344.56      351.92     23.81 o 
  -7   4  10      163.58      164.18     19.55 o 
  -6   4  10      946.01     1020.41     26.32 o 
  -5   4  10       10.33        6.77     15.79 o 
  -4   4  10     2731.82     2766.97     46.87 o 
  -3   4  10     2840.82     3229.68     51.89 o 
  -2   4  10     3952.55     4209.99     63.67 o 
  -1   4  10      101.80      145.38     13.79 o 
   0   4  10     1282.62     1242.25     24.81 o 
   1   4  10     1514.63     1786.66     33.59 o 
   2   4  10      264.74      305.05     17.55 o 
   3   4  10      228.39      280.23     16.79 o 
   4   4  10      572.31      539.91     21.56 o 
   6   4  10       15.40       36.85     18.80 o 
   7   4  10      491.60      422.10     25.32 o 
   8   4  10     1022.36     1017.40     32.08 o 
   9   4  10        0.50       -6.52     24.56 o 
  10   4  10       71.56       66.92     24.56 o 
  11   4  10        3.92       23.56     26.07 o 
  12   4  10      173.61      128.33     28.83 o 
  13   4  10       47.47       71.19     32.33 o 
  14   4  10      252.03      262.69     36.60 o 
 -15   5  10        0.88       38.60     29.33 o 
 -14   5  10       62.72       61.41     30.08 o 
 -13   5  10      146.65      176.21     29.58 o 
 -12   5  10       72.63       77.70     27.57 o 
 -11   5  10      471.35      484.76     30.58 o 
 -10   5  10      128.80      164.68     25.32 o 
  -9   5  10      189.49      231.10     24.56 o 
  -8   5  10        4.42       13.28     20.05 o 
  -7   5  10        0.04        7.02     19.05 o 
  -6   5  10       97.47       75.20     18.80 o 
  -5   5  10       21.92       25.57     16.29 o 
  -4   5  10      564.05      574.00     21.31 o 
  -3   5  10     1158.57     1140.98     27.07 o 
  -2   5  10      490.09      519.86     20.05 o 
  -1   5  10     3252.35     3498.13     56.65 o 
   0   5  10     2414.84     2390.55    130.84 o 
   1   5  10      931.29      899.60     23.31 o 
   2   5  10      563.57      557.96     21.56 o 
   3   5  10      176.07      172.95     17.80 o 
   4   5  10       87.29       67.93     18.55 o 
   5   5  10      223.53      191.75     21.56 o 
   6   5  10      876.22      905.11     29.58 o 
   7   5  10       11.95       15.79     21.56 o 
   8   5  10     1306.02     1396.90     37.10 o 
   9   5  10        2.28       12.78     25.32 o 
  10   5  10      167.21      215.81     28.32 o 
  11   5  10      243.32      273.21     31.58 o 
  12   5  10       22.87        0.50     29.33 o 
  13   5  10        6.62       18.30     33.59 o 
 -14   6  10        5.18      -12.28     30.08 o 
 -13   6  10       22.00       20.55     30.33 o 
 -12   6  10       58.50       85.97     27.57 o 
 -11   6  10      134.24       85.47     26.57 o 
 -10   6  10      165.61      150.14     25.82 o 
  -9   6  10      308.15      347.16     27.07 o 
  -8   6  10      356.90      286.25     25.07 o 
  -7   6  10      101.33       85.22     22.31 o 
  -6   6  10      626.66      673.76     26.82 o 
  -5   6  10     1264.90     1308.66     30.33 o 
  -4   6  10      168.61      138.86     19.80 o 
  -3   6  10      523.56      669.50     23.31 o 
  -2   6  10        0.01        1.50     17.04 o 
  -1   6  10      198.89      238.37     18.55 o 
   0   6  10        0.66        7.96     11.16 o 
   1   6  10       26.06        9.27     17.80 o 
   2   6  10     1979.36     1952.09     40.61 o 
   3   6  10     3219.22     3280.56     55.14 o 
   4   6  10      975.73      996.10     29.58 o 
   5   6  10     1412.71     1338.24     34.09 o 
   6   6  10       28.44       10.03     21.05 o 
   7   6  10      265.43      301.79     25.57 o 
   8   6  10      182.35      155.66     25.32 o 
   9   6  10       99.11       87.48     24.31 o 
  10   6  10       31.50       23.81     25.82 o 
  11   6  10       91.34       81.46     28.57 o 
  12   6  10      351.27      292.51     35.34 o 
  13   6  10      281.71      345.15     37.85 o 
 -14   7  10        0.74      -31.08     31.08 o 
 -13   7  10       15.30       57.65     32.59 o 
 -12   7  10       21.96       67.18     28.57 o 
 -11   7  10       42.15       48.38     27.82 o 
 -10   7  10      246.31      280.98     28.32 o 
  -9   7  10       42.89       60.16     25.32 o 
  -8   7  10      559.68      598.56     28.83 o 
  -7   7  10        0.84       -9.52     21.31 o 
  -6   7  10      304.06      355.68     24.56 o 
  -5   7  10     2302.35     2126.30     45.12 o 
  -4   7  10       56.23       40.86     22.31 o 
  -3   7  10       44.00       63.92     20.05 o 
  -2   7  10      312.14      336.88     22.81 o 
  -1   7  10        4.86        9.02     18.30 o 
   0   7  10     1684.50     1687.98     29.83 o 
   1   7  10      873.07      892.08     27.82 o 
   2   7  10       88.77       77.70     20.80 o 
   3   7  10        4.44        7.52     21.05 o 
   4   7  10      489.76      484.76     27.32 o 
   5   7  10     1556.10     1544.53     38.85 o 
   6   7  10      126.69      139.36     24.06 o 
   7   7  10       60.76       89.48     23.81 o 
   8   7  10        8.54       23.81     24.06 o 
   9   7  10       10.19       15.04     25.07 o 
  10   7  10        0.03      -13.79     28.83 o 
  11   7  10      229.54      213.06     33.09 o 
  12   7  10       53.48       -0.50     33.59 o 
 -13   8  10       10.61       18.05     31.08 o 
 -12   8  10       36.25       34.59     30.83 o 
 -11   8  10       24.27       27.82     27.57 o 
 -10   8  10        2.09      -23.56     26.82 o 
  -9   8  10        0.46       66.67     26.07 o 
  -8   8  10       10.55       -8.27     22.81 o 
  -7   8  10       35.75       75.45     22.56 o 
  -6   8  10       70.36      109.03     23.56 o 
  -5   8  10      710.82      749.71     30.08 o 
  -4   8  10      166.92      170.19     23.06 o 
  -3   8  10       19.35        8.02     22.06 o 
  -2   8  10       58.76       78.71     20.30 o 
  -1   8  10      406.47      383.50     24.56 o 
   0   8  10       46.18       35.38     34.09 o 
   1   8  10      123.40      127.83     23.06 o 
   2   8  10       19.80       22.81     21.56 o 
   3   8  10      111.16      113.80     23.31 o 
   4   8  10      702.57      618.86     30.33 o 
   5   8  10       39.97       28.32     23.31 o 
   6   8  10      166.34      176.46     25.57 o 
   7   8  10      253.45      232.61     29.08 o 
   8   8  10       17.97       45.62     25.32 o 
   9   8  10       48.94       76.20     26.57 o 
  10   8  10        2.38       27.32     28.07 o 
  11   8  10       32.78       65.67     32.08 o 
 -11   9  10       33.09       30.58     31.33 o 
 -10   9  10       71.28       71.44     28.83 o 
  -9   9  10      251.88      265.94     31.08 o 
  -8   9  10        2.68       21.05     24.56 o 
  -7   9  10       14.64        1.25     24.31 o 
  -6   9  10       56.35        4.51     24.31 o 
  -5   9  10       43.36       97.76     23.81 o 
  -4   9  10        0.89        5.51     21.81 o 
  -3   9  10       98.82       83.22     23.56 o 
  -2   9  10      259.70      273.46     26.32 o 
  -1   9  10       85.51       68.43     22.56 o 
   0   9  10       40.47       24.77     16.02 o 
   1   9  10       19.32       16.29     22.31 o 
   2   9  10       11.34       20.80     23.06 o 
   3   9  10        6.14       14.79     22.06 o 
   4   9  10        4.98       -0.25     21.56 o 
   5   9  10      501.47      509.58     31.58 o 
   6   9  10      124.72      106.03     26.32 o 
   7   9  10        6.05       -7.52     25.82 o 
   8   9  10      119.54       59.15     30.33 o 
   9   9  10       15.76        2.76     29.33 o 
  10   9  10        4.53      -19.30     31.08 o 
 -10  10  10        2.60       43.11     30.33 o 
  -9  10  10      240.56      257.42     32.33 o 
  -8  10  10       91.16      106.78     29.08 o 
  -7  10  10        0.39       18.55     25.32 o 
  -6  10  10      215.12      149.14     29.83 o 
  -5  10  10       10.16       22.81     25.07 o 
  -4  10  10      189.11      179.72     26.57 o 
  -3  10  10       16.65       37.60     24.06 o 
  -2  10  10      317.86      265.44     27.57 o 
  -1  10  10      195.70      183.73     25.82 o 
   0  10  10        3.88        6.14     16.48 o 
   1  10  10       31.80       26.57     24.31 o 
   2  10  10      482.49      503.56     30.83 o 
   3  10  10      476.66      425.61     30.83 o 
   4  10  10        2.10       -4.51     26.07 o 
   5  10  10      147.98      175.21     28.32 o 
   6  10  10        7.14       11.28     28.07 o 
   7  10  10        0.68        3.01     29.08 o 
   8  10  10       51.64       -0.25     30.08 o 
  -8  11  10       69.26       37.35     31.58 o 
  -7  11  10        1.46      -29.08     29.08 o 
  -6  11  10        3.64       12.03     28.07 o 
  -5  11  10       90.57      102.77     28.32 o 
  -4  11  10       11.14        5.77     26.57 o 
  -3  11  10      196.57      170.70     28.57 o 
  -2  11  10      170.16      206.79     28.57 o 
  -1  11  10      209.69      214.06     27.57 o 
   0  11  10       80.39       80.42     18.90 o 
   1  11  10       46.73       47.87     24.56 o 
   2  11  10      460.33      461.96     34.59 o 
   3  11  10      178.40      114.30     29.33 o 
   4  11  10       48.62       27.07     29.08 o 
   5  11  10      160.71      144.38     30.58 o 
   6  11  10        4.15       21.56     30.08 o 
   7  11  10       32.74       50.13     30.83 o 
  -5  12  10       75.16       57.90     31.08 o 
  -4  12  10        5.97       -0.75     29.08 o 
  -3  12  10       59.89       70.43     29.83 o 
  -2  12  10       54.38       51.13     29.33 o 
  -1  12  10        4.99       26.07     28.57 o 
   0  12  10        3.70       -8.98     19.67 o 
   1  12  10       21.86       19.80     28.83 o 
   2  12  10       31.04       35.84     29.83 o 
   3  12  10      162.03      148.89     30.83 o 
   4  12  10        0.37        0.25     30.83 o 
 -16   1  11       10.66       39.35     31.58 o 
 -15   1  11        2.06        9.02     28.83 o 
 -14   1  11       32.29       80.96     27.32 o 
 -13   1  11       66.53       56.65     24.31 o 
 -12   1  11        0.72      -18.80     24.31 o 
 -11   1  11      490.13      521.86     29.83 o 
 -10   1  11     1157.98     1191.11     32.08 o 
  -9   1  11      270.26      239.88     21.05 o 
  -8   1  11      440.25      463.46     21.81 o 
  -7   1  11      595.25      582.27     21.05 o 
  -6   1  11      577.40      592.80     19.55 o 
  -5   1  11       29.79       15.79     13.79 o 
  -4   1  11      673.52      724.14     18.55 o 
  -3   1  11     3743.02     3737.25     59.91 o 
  -2   1  11      905.94      869.27     20.05 o 
  -1   1  11      301.93      265.94     13.28 o 
   0   1  11     1970.01     1808.25     29.58 o 
   1   1  11     8549.92     8317.45    114.80 o 
   2   1  11    14171.87    13972.71    178.72 o 
   3   1  11      403.38      444.41     16.79 o 
   4   1  11      707.24      787.05     21.56 o 
   5   1  11      285.25      264.44     17.55 o 
   6   1  11      750.80      781.79     23.56 o 
   7   1  11     5748.57     5733.21     87.73 o 
   8   1  11      513.35      546.68     26.57 o 
   9   1  11      358.78      331.36     26.07 o 
  10   1  11        2.56      -24.31     24.56 o 
  11   1  11      252.05      260.43     29.58 o 
  12   1  11      149.14      139.36     28.57 o 
  13   1  11        8.33        5.77     29.08 o 
  14   1  11      187.98      147.13     33.84 o 
 -16   2  11       75.65       87.48     32.33 o 
 -15   2  11        3.08        3.01     27.82 o 
 -14   2  11       76.28       44.87     28.32 o 
 -13   2  11      105.34      124.32     26.07 o 
 -12   2  11        0.75       -4.76     23.56 o 
 -11   2  11       41.49       61.91     22.56 o 
 -10   2  11     1390.21     1458.56     34.84 o 
  -9   2  11      753.21      705.84     27.07 o 
  -8   2  11        9.88       17.55     17.55 o 
  -7   2  11      131.34      103.52     17.80 o 
  -6   2  11     2902.09     2794.54     46.62 o 
  -5   2  11       65.27       87.23     17.04 o 
  -4   2  11     7128.36     7224.35     97.76 o 
  -3   2  11       11.57        4.26     12.53 o 
  -2   2  11     1294.48     1255.78     24.81 o 
  -1   2  11      264.81      378.99     14.04 o 
   0   2  11      817.55      783.11     41.98 o 
   1   2  11      344.64      447.67     15.79 o 
   2   2  11     3064.60     3009.35     49.63 o 
   3   2  11      203.41      266.70     16.04 o 
   4   2  11    13964.76    13849.14    204.03 o 
   5   2  11      343.00      315.57     18.80 o 
   6   2  11      523.35      543.42     22.81 o 
   7   2  11       15.70       27.57     20.80 o 
   8   2  11     2224.35     2220.54     45.62 o 
   9   2  11      419.86      321.34     27.07 o 
  10   2  11      439.48      435.81     25.94 o 
  11   2  11       86.72      106.28     26.57 o 
  12   2  11       60.49       46.12     27.57 o 
  13   2  11       35.17        0.75     29.58 o 
  14   2  11      147.66      139.61     33.34 o 
 -16   3  11       51.91       33.09     32.08 o 
 -15   3  11        1.28       -9.27     30.08 o 
 -14   3  11       26.89       48.13     28.07 o 
 -13   3  11       31.47       23.06     26.32 o 
 -12   3  11       95.49       59.91     26.32 o 
 -11   3  11       49.87       86.48     23.81 o 
 -10   3  11     1338.31     1330.97     34.84 o 
  -9   3  11      751.88      823.15     27.07 o 
  -8   3  11       27.64       21.81     19.55 o 
  -7   3  11     2427.70     2398.51     46.12 o 
  -6   3  11     1486.97     1516.96     32.59 o 
  -5   3  11     1313.83     1190.11     27.82 o 
  -4   3  11     6266.93     6564.13     98.51 o 
  -3   3  11     1910.57     1810.22     34.84 o 
  -2   3  11        8.90       -9.78     12.28 o 
  -1   3  11      537.91      659.22     17.55 o 
   0   3  11      517.76      601.80     12.67 o 
   1   3  11     8807.78     8974.17    126.33 o 
   2   3  11     5268.63     5101.81     77.95 o 
   3   3  11       16.31        5.01     14.04 o 
   4   3  11      459.52      358.69     19.55 o 
   5   3  11      206.90      227.84     18.80 o 
   6   3  11     1276.61     1264.80     29.58 o 
   7   3  11     4429.64     4133.29     69.93 o 
   8   3  11      206.96      202.53     24.56 o 
   9   3  11        6.11        5.01     23.81 o 
  10   3  11      190.26      175.21     26.07 o 
  11   3  11      390.86      438.90     30.33 o 
  12   3  11      408.40      388.26     32.59 o 
  13   3  11        1.99      -16.29     29.08 o 
  14   3  11       28.46       49.13     34.09 o 
 -15   4  11       32.86       -2.51     29.58 o 
 -14   4  11        4.39        4.26     28.57 o 
 -13   4  11        3.57       23.06     26.07 o 
 -12   4  11       38.50       47.12     26.32 o 
 -11   4  11       35.33        8.02     23.56 o 
 -10   4  11      329.02      340.64     26.57 o 
  -9   4  11     2040.85     1968.14     39.85 o 
  -8   4  11      452.04      394.53     23.81 o 
  -7   4  11      160.25      164.18     19.80 o 
  -6   4  11      993.40     1007.63     25.82 o 
  -5   4  11     3392.41     3460.78     57.65 o 
  -4   4  11     1020.98      962.76     24.31 o 
  -3   4  11       80.08       43.11     14.29 o 
  -2   4  11      265.95      252.66     15.79 o 
  -1   4  11       57.88       63.16     13.79 o 
   0   4  11       53.03       42.28     10.19 o 
   1   4  11     3365.49     3320.41     52.89 o 
   2   4  11     1616.71     1426.47     29.58 o 
   3   4  11     3161.66     3206.62     52.14 o 
   4   4  11      190.51      200.27     19.80 o 
   5   4  11       93.36       53.14     18.05 o 
   6   4  11      848.71      841.95     27.82 o 
   7   4  11       61.07       51.38     22.06 o 
   8   4  11       10.43       11.53     23.31 o 
   9   4  11       99.88       86.98     25.57 o 
  10   4  11        0.08        5.26     23.56 o 
  11   4  11        0.53      -24.06     24.06 o 
  12   4  11       40.96       67.93     28.83 o 
  13   4  11       80.81      186.74     33.59 o 
 -15   5  11        0.27       30.33     30.58 o 
 -14   5  11        0.00       -4.26     29.58 o 
 -13   5  11        1.82        0.25     26.82 o 
 -12   5  11      113.58      144.13     26.57 o 
 -11   5  11       39.43       74.19     24.56 o 
 -10   5  11       13.73      -14.04     24.06 o 
  -9   5  11     1361.55     1262.04     34.34 o 
  -8   5  11        6.88       15.79     20.55 o 
  -7   5  11        2.92       21.56     20.30 o 
  -6   5  11        4.18       -9.78     18.30 o 
  -5   5  11      132.31      113.30     18.55 o 
  -4   5  11      415.81      421.60     20.05 o 
  -3   5  11        1.63       -3.26     15.79 o 
  -2   5  11       44.23       84.72     16.79 o 
  -1   5  11      743.29      819.89     22.56 o 
   0   5  11        2.34        5.26     10.63 o 
   1   5  11      895.99      883.81     22.81 o 
   2   5  11       29.24       34.09     16.04 o 
   3   5  11      258.94      238.87     19.55 o 
   4   5  11        1.38        7.77     18.30 o 
   5   5  11      969.46     1005.12     28.57 o 
   6   5  11        0.09        1.00     22.06 o 
   7   5  11      142.47      129.59     23.56 o 
   8   5  11      259.80      214.31     26.57 o 
   9   5  11      543.16      486.52     29.83 o 
  10   5  11       83.29      105.53     26.82 o 
  11   5  11       34.68       48.63     26.82 o 
  12   5  11       24.91      -15.54     29.33 o 
  13   5  11      137.08      196.51     34.84 o 
 -14   6  11      203.79      279.23     35.34 o 
 -13   6  11      114.48      107.28     31.08 o 
 -12   6  11       89.24       95.00     28.83 o 
 -11   6  11      221.77      271.21     28.57 o 
 -10   6  11       49.01       58.40     23.81 o 
  -9   6  11       50.00       44.37     23.06 o 
  -8   6  11       31.14       18.55     21.81 o 
  -7   6  11      372.91      361.69     24.81 o 
  -6   6  11     1463.63     1592.41     34.84 o 
  -5   6  11      113.84      120.06     20.55 o 
  -4   6  11     1833.99     1890.18     36.85 o 
  -3   6  11     1205.58     1221.44     28.83 o 
  -2   6  11      712.80      815.88     24.81 o 
  -1   6  11      290.68      328.61     19.80 o 
   0   6  11      404.93      397.31     46.25 o 
   1   6  11      134.52      144.63     19.55 o 
   2   6  11      271.27      274.97     21.31 o 
   3   6  11     1715.04     1645.04     38.85 o 
   4   6  11     4983.31     4785.74     81.71 o 
   5   6  11      159.99      166.68     23.56 o 
   6   6  11      341.82      363.20     25.82 o 
   7   6  11      853.61      858.49     32.33 o 
   8   6  11      154.05      201.28     26.07 o 
   9   6  11        5.32      -21.56     24.56 o 
  10   6  11      204.00      204.78     29.33 o 
  11   6  11       71.16       79.71     28.83 o 
  12   6  11      160.01      193.76     34.34 o 
 -13   7  11      160.80       92.99     34.84 o 
 -12   7  11      357.86      402.30     33.59 o 
 -11   7  11       59.39      100.51     28.07 o 
 -10   7  11      439.56      419.59     30.58 o 
  -9   7  11      379.85      305.55     27.82 o 
  -8   7  11      217.92      231.10     24.81 o 
  -7   7  11        0.01       -3.01     21.56 o 
  -6   7  11       20.19       -5.77     20.55 o 
  -5   7  11        1.45       19.55     21.56 o 
  -4   7  11      237.84      238.37     23.81 o 
  -3   7  11       78.67       86.98     21.31 o 
  -2   7  11     2129.46     2102.99     44.37 o 
  -1   7  11      104.21      131.34     20.55 o 
   0   7  11      215.63      223.23     24.06 o 
   1   7  11      103.89      110.79     21.05 o 
   2   7  11        0.68       -8.02     20.55 o 
   3   7  11       25.62       41.61     21.05 o 
   4   7  11      368.93      426.61     26.32 o 
   5   7  11        6.71       -7.77     22.31 o 
   6   7  11       31.03       47.37     22.31 o 
   7   7  11      384.75      365.45     28.57 o 
   8   7  11        0.00        1.50     24.81 o 
   9   7  11      104.28      155.15     28.07 o 
  10   7  11        0.89        1.00     27.82 o 
  11   7  11       13.42       30.83     32.33 o 
  12   7  11       29.30       31.83     33.09 o 
 -13   8  11        2.30      -13.79     33.84 o 
 -12   8  11        1.24       13.03     29.08 o 
 -11   8  11       18.42        1.50     27.82 o 
 -10   8  11      126.49       97.76     27.82 o 
  -9   8  11      540.45      533.64     32.33 o 
  -8   8  11       28.16       18.55     23.81 o 
  -7   8  11        8.14        6.77     22.81 o 
  -6   8  11       23.08        2.26     23.31 o 
  -5   8  11      202.66      221.08     24.31 o 
  -4   8  11       29.02       65.17     21.81 o 
  -3   8  11        0.78      -16.54     21.56 o 
  -2   8  11      103.95       96.50     21.05 o 
  -1   8  11      310.42      318.33     24.06 o 
   0   8  11      130.37      135.28     15.50 o 
   1   8  11     1136.92     1187.85     32.08 o 
   2   8  11       21.01       33.34     22.31 o 
   3   8  11        0.80       -4.26     22.06 o 
   4   8  11      605.87      638.42     29.33 o 
   5   8  11      500.91      539.41     29.83 o 
   6   8  11      109.09      127.58     25.82 o 
   7   8  11        1.19       -1.50     26.32 o 
   8   8  11        3.25       13.28     26.57 o 
   9   8  11        4.96      -10.28     26.82 o 
  10   8  11      139.98      150.64     30.83 o 
  11   8  11        0.06       18.55     31.33 o 
 -11   9  11       84.20       92.74     31.83 o 
 -10   9  11        2.08       14.04     28.57 o 
  -9   9  11       67.55       94.00     28.83 o 
  -8   9  11        1.37        2.76     26.57 o 
  -7   9  11       20.49       -3.01     25.07 o 
  -6   9  11       13.45       -8.27     24.31 o 
  -5   9  11      309.95      334.62     27.07 o 
  -4   9  11      450.23      466.72     28.32 o 
  -3   9  11        8.21        6.52     22.06 o 
  -2   9  11      251.08      315.07     27.07 o 
  -1   9  11      956.90      921.40     32.84 o 
   0   9  11      471.90      505.37     23.44 o 
   1   9  11      448.39      453.93     27.82 o 
   2   9  11       43.38        2.01     23.81 o 
   3   9  11       88.45       64.17     24.56 o 
   4   9  11        5.75       32.33     21.81 o 
   5   9  11       29.61       10.03     23.81 o 
   6   9  11        2.93       -5.51     24.81 o 
   7   9  11        0.35       17.04     26.07 o 
   8   9  11        0.74      -15.29     27.82 o 
   9   9  11      340.96      325.85     36.09 o 
  10   9  11       60.80       33.34     33.09 o 
 -10  10  11        3.87       61.41     30.83 o 
  -9  10  11      113.91      106.53     30.58 o 
  -8  10  11        0.59       -3.26     28.57 o 
  -7  10  11        3.76       27.07     26.07 o 
  -6  10  11       92.71       67.18     28.07 o 
  -5  10  11      127.56      122.07     27.82 o 
  -4  10  11       40.01       42.36     24.56 o 
  -3  10  11      446.39      373.22     29.83 o 
  -2  10  11      200.86      226.09     27.57 o 
  -1  10  11       22.14       31.33     24.31 o 
   0  10  11      407.65      385.42     35.09 o 
   1  10  11       80.57       72.94     24.81 o 
   2  10  11        3.67       19.55     23.81 o 
   3  10  11       41.43      -12.03     26.82 o 
   4  10  11       80.54      131.84     27.07 o 
   5  10  11       86.49      143.62     27.57 o 
   6  10  11       40.62       68.43     27.32 o 
   7  10  11       36.74       48.38     30.58 o 
   8  10  11       13.81       32.59     29.83 o 
  -8  11  11       35.10       64.17     30.83 o 
  -7  11  11       16.62       13.28     27.82 o 
  -6  11  11       10.54      -27.57     27.57 o 
  -5  11  11      107.19      145.63     29.83 o 
  -4  11  11       38.68       35.84     27.32 o 
  -3  11  11       50.37       51.63     25.57 o 
  -2  11  11      100.90       84.47     27.32 o 
  -1  11  11       49.04       53.39     26.82 o 
   0  11  11        1.31       -4.46     18.23 o 
   1  11  11      262.46      252.41     29.83 o 
   2  11  11        0.04        7.27     28.83 o 
   3  11  11      209.90      239.88     29.83 o 
   4  11  11        1.54      -26.82     26.82 o 
   5  11  11        0.25       -8.02     29.83 o 
   6  11  11       10.56        0.00     29.83 o 
  -5  12  11       98.55       75.95     31.83 o 
  -4  12  11       12.53      -27.82     28.83 o 
  -3  12  11        2.69       -2.51     28.07 o 
  -2  12  11       24.74       62.41     28.83 o 
  -1  12  11       22.06       57.15     29.08 o 
   0  12  11       93.84       68.71     20.65 o 
   1  12  11       19.33       11.78     29.58 o 
   2  12  11       67.38       73.69     31.33 o 
   3  12  11       31.92       30.58     30.33 o 
 -16   0  12       38.77      -22.06     30.58 o 
 -15   0  12      162.74      191.25     31.08 o 
 -14   0  12       15.75       42.61     28.57 o 
 -13   0  12       24.79       33.59     25.32 o 
 -12   0  12      418.86      405.31     28.07 o 
 -11   0  12     1255.62     1305.66     34.84 o 
 -10   0  12     1236.57     1184.84     32.33 o 
  -9   0  12       63.51       29.58     19.30 o 
  -8   0  12        6.16      -16.54     16.54 o 
  -7   0  12     3590.81     3554.78     59.91 o 
  -6   0  12     4327.25     4469.41     70.43 o 
  -5   0  12      862.37     1071.04     24.56 o 
  -4   0  12     2067.91     2130.81     37.35 o 
  -3   0  12     5127.53     5016.09     78.20 o 
  -2   0  12     1184.72     1109.39     23.31 o 
  -1   0  12     7975.99     8671.63    111.04 o 
   0   0  12    11911.85    12545.75    318.58 o 
   1   0  12     1577.39     1282.10     26.32 o 
   2   0  12     1699.94     2018.77     37.35 o 
   3   0  12     6141.22     6234.27     91.74 o 
   4   0  12       49.47       17.04     14.54 o 
   5   0  12      877.50      773.02     22.31 o 
   6   0  12     2854.69     3013.61     51.63 o 
   7   0  12      459.29      507.32     25.57 o 
   8   0  12     3852.85     3676.84     61.91 o 
   9   0  12      586.27      544.17     27.57 o 
  10   0  12      846.23      903.11     32.59 o 
  11   0  12       10.64      -24.81     24.81 o 
  12   0  12       28.57       65.17     26.07 o 
  13   0  12       54.51       68.93     30.33 o 
  14   0  12       29.04       19.05     32.08 o 
 -16   1  12       63.21       89.98     31.33 o 
 -15   1  12        2.99        9.27     29.58 o 
 -14   1  12       45.12      148.39     27.07 o 
 -13   1  12       24.24       27.57     23.56 o 
 -12   1  12       69.53       90.74     24.81 o 
 -11   1  12      326.38      377.23     27.32 o 
 -10   1  12       39.45       56.90     22.31 o 
  -9   1  12        6.88      -15.29     19.55 o 
  -8   1  12      704.06      733.66     24.81 o 
  -7   1  12     2165.33     2343.87     41.36 o 
  -6   1  12      169.78      131.84     16.29 o 
  -5   1  12     1907.54     2079.43     38.85 o 
  -4   1  12       65.43      102.02     13.79 o 
  -3   1  12     3419.68     3253.24     53.39 o 
  -2   1  12     6125.14     5746.24     80.46 o 
  -1   1  12     2930.91     2981.28     49.13 o 
   0   1  12     2942.97     3093.22     86.48 o 
   1   1  12    31150.20    32537.15    270.71 o 
   2   1  12     9495.22    10109.13    131.34 o 
   3   1  12     1491.99     1584.89     30.58 o 
   4   1  12     1218.01     1219.18     27.32 o 
   5   1  12      241.87      220.07     17.80 o 
   6   1  12        0.30      -13.28     18.55 o 
   7   1  12     2275.83     2157.38     44.87 o 
   8   1  12     1276.20     1360.55     33.09 o 
   9   1  12      142.59      142.62     24.31 o 
  10   1  12       66.72      118.06     24.81 o 
  11   1  12      310.50      272.71     28.32 o 
  12   1  12       69.03       65.67     28.83 o 
  13   1  12        4.23       13.54     31.08 o 
  14   1  12        8.69      -32.33     32.33 o 
 -16   2  12        1.26       42.11     32.59 o 
 -15   2  12       15.49      -15.79     29.33 o 
 -14   2  12      114.07       99.01     28.32 o 
 -13   2  12      236.28      234.11     29.33 o 
 -12   2  12       27.07        4.26     23.31 o 
 -11   2  12      289.09      374.98     27.82 o 
 -10   2  12      291.87      257.67     24.56 o 
  -8   2  12       17.95        4.51     18.30 o 
  -7   2  12      812.00      827.91     23.81 o 
  -6   2  12     5874.15     5662.53     91.24 o 
  -5   2  12     4672.46     5152.95     81.46 o 
  -4   2  12     4177.37     4776.46     74.19 o 
  -3   2  12     1955.23     1989.44     35.84 o 
  -2   2  12     1252.65     1181.08     25.07 o 
  -1   2  12     1386.82     1789.17     32.08 o 
   0   2  12     4374.02     4925.60     91.74 o 
   1   2  12     1120.35     1235.22     25.32 o 
   2   2  12     3018.43     3299.36     57.15 o 
   3   2  12     4451.20     4338.82     67.18 o 
   4   2  12      387.90      401.55     20.30 o 
   5   2  12      935.50      944.72     24.31 o 
   6   2  12        8.48       10.03     19.05 o 
   7   2  12       87.74       49.88     21.81 o 
   8   2  12      390.17      434.13     26.82 o 
   9   2  12      355.85      288.75     27.07 o 
  10   2  12        2.69       -5.01     24.31 o 
  11   2  12        6.08       -4.26     26.07 o 
  12   2  12        3.92       -3.26     28.32 o 
  13   2  12       33.89       36.09     29.83 o 
  14   2  12        0.16      -31.83     31.83 o 
 -16   3  12       25.84       17.55     32.08 o 
 -15   3  12        0.12       -1.25     30.58 o 
 -14   3  12      101.09      122.82     28.57 o 
 -13   3  12       86.18       79.71     26.32 o 
 -12   3  12        0.93       14.54     23.81 o 
 -11   3  12      188.88      213.81     25.32 o 
 -10   3  12      142.97      145.88     24.31 o 
  -8   3  12      128.21      111.04     20.80 o 
  -7   3  12     1412.21     1520.22     32.08 o 
  -6   3  12      719.74      798.33     24.06 o 
  -5   3  12        7.73       11.28     16.54 o 
  -4   3  12      685.06      635.66     19.80 o 
  -3   3  12       90.27       84.22     14.54 o 
  -2   3  12      789.89      966.27     21.56 o 
  -1   3  12      849.74     1011.64     22.06 o 
   0   3  12     1799.76     1527.23     81.21 o 
   1   3  12      634.21      601.07     19.55 o 
   2   3  12       31.06       30.58     14.79 o 
   3   3  12      111.25      149.14     15.79 o 
   4   3  12     1120.40     1084.08     25.82 o 
   5   3  12       34.17       55.14     17.55 o 
   6   3  12        1.00        2.76     18.80 o 
   7   3  12        1.06       -3.26     21.56 o 
   8   3  12      189.00      166.94     23.06 o 
   9   3  12       18.22       17.30     23.81 o 
  10   3  12        4.84        8.27     24.81 o 
  11   3  12       75.40       66.17     27.57 o 
  12   3  12        3.12       -6.02     27.82 o 
  13   3  12        7.56       22.81     30.08 o 
  14   3  12       10.44       30.08     30.83 o 
 -15   4  12        1.74      -18.55     29.33 o 
 -14   4  12       70.11       58.65     28.83 o 
 -13   4  12        0.43      -13.79     25.82 o 
 -12   4  12        4.92      -24.06     24.06 o 
 -11   4  12      450.82      376.48     28.57 o 
 -10   4  12      810.36      820.39     30.58 o 
  -9   4  12        0.53       10.28     22.06 o 
  -8   4  12        2.23       -7.02     20.30 o 
  -7   4  12      455.38      497.30     23.56 o 
  -6   4  12      143.17      210.55     19.80 o 
  -5   4  12      368.41      346.91     20.05 o 
  -4   4  12      376.30      332.12     18.55 o 
  -3   4  12      201.84      195.51     16.29 o 
  -2   4  12      509.22      582.52     19.05 o 
  -1   4  12      943.56      998.10     22.31 o 
   0   4  12     3625.86     3632.51     56.02 o 
   1   4  12     5254.16     5125.63     83.97 o 
   2   4  12       81.34       81.96     15.79 o 
   3   4  12      136.21       97.76     17.80 o 
   4   4  12      311.46      303.54     20.30 o 
   5   4  12       90.98       81.21     19.80 o 
   6   4  12       16.53       35.34     20.80 o 
   7   4  12      154.65      148.64     22.81 o 
   8   4  12      317.78      304.80     26.32 o 
   9   4  12      134.32      192.00     25.82 o 
  10   4  12      170.18      160.42     27.82 o 
  11   4  12        1.72      -25.32     25.32 o 
  12   4  12       77.99      112.04     29.58 o 
  13   4  12      116.23      119.06     33.59 o 
 -15   5  12       65.51       52.39     33.34 o 
 -14   5  12        2.53       -6.27     30.33 o 
 -13   5  12        0.62       -9.52     27.32 o 
 -12   5  12       15.41      -20.80     26.32 o 
 -11   5  12       45.14       16.79     24.06 o 
 -10   5  12       83.66      115.80     25.07 o 
  -9   5  12       95.20       60.91     22.31 o 
  -8   5  12      122.79      119.31     22.56 o 
  -7   5  12       19.64       32.33     20.05 o 
  -6   5  12      973.14      981.31     27.57 o 
  -5   5  12      799.02      756.98     25.57 o 
  -4   5  12     2533.33     2672.22     47.62 o 
  -3   5  12      177.34      207.79     17.80 o 
  -2   5  12     3506.15     3322.42     57.40 o 
  -1   5  12      463.18      452.18     20.05 o 
   0   5  12     3688.62     3716.47     82.47 o 
   1   5  12      361.46      341.39     19.80 o 
   2   5  12      432.16      436.89     21.56 o 
   3   5  12        0.34        4.76     18.30 o 
   4   5  12       90.93       76.95     20.05 o 
   5   5  12      393.84      429.12     24.31 o 
   6   5  12      673.41      684.29     30.58 o 
   7   5  12      921.95      900.60     31.83 o 
   8   5  12       75.98       63.92     24.06 o 
   9   5  12      117.34      121.57     26.82 o 
  10   5  12       77.32       72.69     27.57 o 
  11   5  12        9.31       46.62     27.82 o 
  12   5  12        0.24       43.61     30.08 o 
  13   5  12        6.16       33.09     35.84 o 
 -14   6  12       32.51       64.92     31.58 o 
 -13   6  12      214.22      177.71     31.58 o 
 -12   6  12        1.13        4.01     27.07 o 
 -11   6  12       12.76        7.52     25.82 o 
 -10   6  12       37.91       77.45     25.07 o 
  -9   6  12       23.31       29.33     23.06 o 
  -8   6  12      811.61      822.65     31.33 o 
  -7   6  12      646.26      747.45     28.07 o 
  -6   6  12      191.14      180.22     22.31 o 
  -5   6  12      131.13      133.60     21.05 o 
  -4   6  12        8.72       28.57     19.05 o 
  -3   6  12       46.78       44.62     18.55 o 
  -2   6  12     1377.76     1378.10     30.83 o 
  -1   6  12      610.98      620.87     22.81 o 
   0   6  12      446.67      464.59     15.41 o 
   1   6  12      331.43      294.77     21.05 o 
   2   6  12        2.59       -7.77     19.30 o 
   3   6  12     3463.86     3269.53     61.91 o 
   4   6  12      836.35      821.64     29.33 o 
   5   6  12      110.19      109.29     23.06 o 
   6   6  12      445.48      359.19     27.57 o 
   7   6  12       92.11       78.45     24.56 o 
   8   6  12      186.71      184.23     26.32 o 
   9   6  12       75.02       23.31     26.82 o 
  10   6  12      309.68      322.34     30.08 o 
  11   6  12        6.27       -6.02     27.57 o 
  12   6  12       65.91       59.66     31.83 o 
 -13   7  12        1.04       21.05     30.83 o 
 -12   7  12        5.42      -21.81     29.33 o 
 -11   7  12       78.42       70.94     27.32 o 
 -10   7  12       18.97      -11.53     24.81 o 
  -9   7  12      205.98      217.82     25.82 o 
  -8   7  12      156.60      165.43     23.06 o 
  -7   7  12       79.03       77.20     23.06 o 
  -6   7  12      123.28       78.96     22.56 o 
  -5   7  12     3293.48     3129.67     54.64 o 
  -4   7  12      562.39      538.15     26.07 o 
  -3   7  12       93.76       92.49     22.06 o 
  -2   7  12       83.47       67.43     21.05 o 
  -1   7  12      517.49      557.20     24.81 o 
   0   7  12       26.55       39.41     13.91 o 
   1   7  12        7.93        3.51     19.55 o 
   2   7  12     1379.02     1265.05     31.33 o 
   3   7  12       42.84       45.87     21.31 o 
   4   7  12       81.17       53.64     22.81 o 
   5   7  12      685.98      748.70     29.58 o 
   6   7  12      349.78      333.62     26.82 o 
   7   7  12      340.50      379.49     29.33 o 
   8   7  12        0.67       -3.01     25.32 o 
   9   7  12        0.94      -14.29     27.32 o 
  10   7  12       29.01       52.64     27.82 o 
  11   7  12        0.69       24.06     31.83 o 
 -12   8  12        5.17       -5.77     29.33 o 
 -11   8  12       27.52       76.70     29.08 o 
 -10   8  12       41.40       46.62     27.32 o 
  -9   8  12       15.22       13.03     25.57 o 
  -8   8  12       23.66       22.06     24.06 o 
  -7   8  12      133.42      215.81     26.07 o 
  -6   8  12      409.92      369.71     27.57 o 
  -5   8  12        0.05       15.29     22.31 o 
  -4   8  12      138.19       78.71     22.81 o 
  -3   8  12       76.07      105.53     21.31 o 
  -2   8  12       49.32       62.41     20.30 o 
  -1   8  12        3.97       -5.51     19.80 o 
   0   8  12       20.02       11.53     14.89 o 
   1   8  12       55.07       53.14     22.06 o 
   2   8  12      159.58      129.59     23.56 o 
   3   8  12      181.87      170.70     24.31 o 
   4   8  12      211.56      173.95     25.07 o 
   5   8  12       84.62       80.96     24.56 o 
   6   8  12       70.73       64.67     23.81 o 
   7   8  12        1.45       27.07     24.81 o 
   8   8  12        2.31       26.57     26.82 o 
   9   8  12      106.29      118.81     30.33 o 
  10   8  12        6.38       10.53     29.33 o 
 -11   9  12       65.48       37.60     31.33 o 
 -10   9  12        3.43       49.13     28.83 o 
  -9   9  12       92.41       65.17     29.33 o 
  -8   9  12      147.41      122.57     28.32 o 
  -7   9  12       44.05       56.15     25.07 o 
  -6   9  12       24.35       44.87     24.06 o 
  -5   9  12       17.03       53.89     24.56 o 
  -4   9  12      148.46      144.13     24.56 o 
  -3   9  12       90.80       70.68     23.31 o 
  -2   9  12       12.74       29.08     23.81 o 
  -1   9  12      374.38      437.64     28.32 o 
   0   9  12      426.32      329.14     19.67 o 
   1   9  12       89.51       37.60     23.81 o 
   2   9  12      408.16      364.95     28.57 o 
   3   9  12        0.75       18.80     23.56 o 
   4   9  12        8.55       35.34     24.81 o 
   5   9  12       21.34       25.82     25.32 o 
   6   9  12      103.62      113.55     26.32 o 
   7   9  12       11.12       36.09     26.32 o 
   8   9  12        1.56       17.30     28.32 o 
   9   9  12       14.47       27.57     30.83 o 
 -10  10  12       28.61       21.81     31.33 o 
  -9  10  12        0.15       -3.76     29.08 o 
  -8  10  12      508.08      590.29     36.09 o 
  -7  10  12      290.82      330.86     31.83 o 
  -6  10  12        0.04       -8.27     26.82 o 
  -5  10  12      474.95      460.45     32.33 o 
  -4  10  12       34.23       18.05     25.57 o 
  -3  10  12       42.99       21.81     24.81 o 
  -2  10  12      281.18      312.57     28.83 o 
  -1  10  12      744.59      612.35     33.09 o 
   0  10  12        7.42       -5.42     17.10 o 
   1  10  12      220.68      214.06     27.82 o 
   2  10  12       18.71       16.29     24.31 o 
   3  10  12      110.65      134.85     26.57 o 
   4  10  12        0.05       -5.26     25.57 o 
   5  10  12       27.04       21.81     27.07 o 
   6  10  12        9.45       -3.76     27.07 o 
   7  10  12        0.39       43.36     30.08 o 
   8  10  12       73.60       40.61     32.33 o 
  -8  11  12        0.84       -1.00     31.33 o 
  -7  11  12        0.27       32.59     30.33 o 
  -6  11  12       25.91       36.34     29.33 o 
  -5  11  12      307.92      383.50     32.84 o 
  -4  11  12      377.48      409.82     31.83 o 
  -3  11  12        4.15       -5.51     25.32 o 
  -2  11  12      343.17      261.18     30.08 o 
  -1  11  12        8.92       41.61     25.82 o 
   0  11  12      377.60      385.44     21.98 o 
   1  11  12       13.22       -4.76     25.82 o 
   2  11  12       60.87       14.29     28.07 o 
   3  11  12       17.32        5.01     27.82 o 
   4  11  12        1.29       -7.27     28.83 o 
   5  11  12      145.70      146.38     31.33 o 
   6  11  12      131.76       97.76     32.33 o 
  -5  12  12        7.18       14.04     29.58 o 
  -4  12  12        2.23      -12.53     29.83 o 
  -3  12  12        4.93       16.79     28.32 o 
  -2  12  12        8.37        0.00     27.57 o 
  -1  12  12       23.04       39.10     28.57 o 
   0  12  12        6.37        5.29     19.76 o 
   1  12  12      151.60      118.81     29.58 o 
   2  12  12        9.48       -8.02     29.83 o 
   3  12  12       41.23       35.84     29.83 o 
 -16   1  13      101.47       82.47     33.59 o 
 -15   1  13       26.39       62.66     29.83 o 
 -14   1  13        0.28       10.28     26.32 o 
 -13   1  13      138.24      122.32     25.82 o 
 -12   1  13       27.17       22.31     23.56 o 
 -11   1  13       23.81        6.02     21.56 o 
 -10   1  13      468.46      458.20     26.32 o 
  -9   1  13     1041.87      991.34     28.83 o 
  -8   1  13      180.38      157.16     19.80 o 
  -7   1  13      374.17      369.21     20.80 o 
  -6   1  13      258.00      226.84     17.80 o 
  -5   1  13     3396.04     3455.77     53.89 o 
  -4   1  13      275.55      350.92     15.79 o 
  -3   1  13      524.52      447.92     16.79 o 
  -2   1  13     1111.15     1182.34     25.07 o 
  -1   1  13     1256.87     1338.99     27.82 o 
   0   1  13     2755.51     2930.91     34.21 o 
   1   1  13      143.52      151.40     17.04 o 
   2   1  13     2756.64     3053.47     52.14 o 
   3   1  13       26.73       21.05     15.04 o 
   4   1  13      219.21      171.45     16.29 o 
   5   1  13      920.74      898.34     24.81 o 
   6   1  13      523.19      620.62     24.31 o 
   7   1  13        0.86      -13.79     21.81 o 
   8   1  13      193.25      198.02     25.07 o 
   9   1  13      699.77      723.39     30.33 o 
  10   1  13       36.41       35.34     22.81 o 
  11   1  13       18.93      -11.78     25.82 o 
  12   1  13       63.88       85.22     27.82 o 
  13   1  13        0.12       14.79     29.08 o 
  14   1  13        3.92       -5.51     32.84 o 
 -16   2  13      216.24      208.04     34.84 o 
 -15   2  13      133.41      174.20     32.08 o 
 -14   2  13       10.19       21.56     28.57 o 
 -13   2  13      397.57      362.20     29.58 o 
 -12   2  13      303.80      293.77     27.07 o 
 -11   2  13      206.19      176.46     25.57 o 
 -10   2  13       30.24       38.10     20.55 o 
  -9   2  13      531.43      579.01     26.07 o 
  -8   2  13     1833.12     1770.37     37.60 o 
  -7   2  13     1556.73     1598.92     34.34 o 
  -6   2  13    10358.26    10069.78    153.90 o 
  -5   2  13      869.96      874.78     23.56 o 
  -4   2  13      151.27      166.43     15.29 o 
  -3   2  13    11223.13    11425.06    172.95 o 
  -2   2  13     3545.54     3552.77     57.15 o 
  -1   2  13      132.83      164.93     14.29 o 
   0   2  13     2991.35     2742.54     44.87 o 
   1   2  13       32.27       37.60     13.79 o 
   2   2  13        3.78       -1.75     13.54 o 
   3   2  13      128.41      130.09     16.29 o 
   4   2  13     2571.29     2556.17     43.86 o 
   5   2  13     1228.43     1150.50     27.07 o 
   6   2  13     5293.81     5310.61     84.72 o 
   7   2  13     2955.07     2781.01     51.89 o 
   8   2  13      581.45      629.14     28.57 o 
   9   2  13      205.76      242.88     24.31 o 
  10   2  13      149.50      158.41     26.32 o 
  11   2  13      215.86      238.37     30.33 o 
  12   2  13       55.64       64.92     29.33 o 
  13   2  13       22.89       33.84     30.33 o 
  14   2  13        9.00      -32.33     32.33 o 
 -15   3  13       78.23       44.12     31.83 o 
 -14   3  13        1.27       41.11     27.57 o 
 -13   3  13      565.68      507.32     32.08 o 
 -12   3  13      308.40      280.73     28.57 o 
 -11   3  13      307.55      336.63     26.82 o 
 -10   3  13        1.89      -14.29     22.56 o 
  -9   3  13        2.67       21.31     21.05 o 
  -8   3  13      426.64      368.21     23.31 o 
  -7   3  13      442.57      414.83     22.31 o 
  -6   3  13     7624.39     7863.02    109.79 o 
  -5   3  13     9255.01    10033.43    152.40 o 
  -4   3  13      571.18      586.28     20.05 o 
  -3   3  13     1758.03     1699.94     32.59 o 
  -2   3  13      151.59      168.69     15.29 o 
  -1   3  13       91.39       83.72     14.04 o 
   0   3  13      110.30      103.37     10.10 o 
   1   3  13      564.77      596.06     19.05 o 
   2   3  13        0.47        4.26     14.04 o 
   3   3  13      356.40      383.75     18.55 o 
   4   3  13       61.07       69.43     17.04 o 
   5   3  13     1352.36     1358.04     30.33 o 
   6   3  13       20.22       31.08     20.55 o 
   7   3  13      358.19      356.68     24.56 o 
   8   3  13      457.97      513.59     28.07 o 
   9   3  13      193.13      203.78     25.82 o 
  10   3  13        1.48      -10.53     25.32 o 
  11   3  13      126.32      125.08     28.83 o 
  12   3  13        0.87       34.59     28.32 o 
  13   3  13        0.73       18.05     30.33 o 
 -15   4  13        7.85       48.88     30.83 o 
 -14   4  13       10.43        7.27     27.57 o 
 -13   4  13       12.47       19.05     26.32 o 
 -12   4  13       11.15       18.80     26.07 o 
 -11   4  13       18.50       29.58     24.06 o 
 -10   4  13      559.99      571.24     28.83 o 
  -9   4  13      703.44      668.24     28.32 o 
  -8   4  13     1174.50     1203.14     31.33 o 
  -7   4  13      170.41      148.14     21.05 o 
  -6   4  13     1689.62     1884.42     36.34 o 
  -5   4  13       32.45       37.35     17.04 o 
  -4   4  13      409.94      401.05     19.55 o 
  -3   4  13       62.64       77.95     14.54 o 
  -2   4  13      102.10      116.30     15.54 o 
  -1   4  13      968.22     1098.87     23.81 o 
   0   4  13      691.09      726.95     55.90 o 
   1   4  13       57.30       29.58     15.79 o 
   2   4  13       62.67       45.12     16.04 o 
   3   4  13       57.51       41.86     16.79 o 
   4   4  13      180.94      166.43     19.80 o 
   5   4  13      909.29      883.30     28.07 o 
   6   4  13     1100.52     1054.25     30.83 o 
   7   4  13     1147.48     1241.99     33.84 o 
   8   4  13      235.39      249.15     25.82 o 
   9   4  13       85.14       78.71     25.32 o 
  10   4  13      288.53      305.55     29.33 o 
  11   4  13      182.24      224.08     30.08 o 
  12   4  13       24.25      -23.31     31.83 o 
  13   4  13        7.44       20.30     32.59 o 
 -15   5  13        6.56      -23.31     31.83 o 
 -14   5  13        2.13       -0.25     29.58 o 
 -13   5  13       22.28       31.33     27.57 o 
 -12   5  13      121.95       90.74     28.57 o 
 -11   5  13       89.66      107.03     26.32 o 
 -10   5  13       64.34       71.69     23.81 o 
  -9   5  13      784.32      780.04     31.33 o 
  -8   5  13     1555.29     1381.86     35.09 o 
  -7   5  13       88.80       84.72     21.31 o 
  -6   5  13       24.36       -7.52     19.55 o 
  -5   5  13      131.72      156.66     19.55 o 
  -4   5  13      411.42      403.80     21.81 o 
  -3   5  13       17.33       26.07     16.79 o 
  -2   5  13      820.77      802.34     23.06 o 
  -1   5  13      757.60      829.41     22.81 o 
   0   5  13     3376.77     3277.06    116.93 o 
   1   5  13     4035.96     3748.03     62.91 o 
   2   5  13     2080.79     2009.24     40.10 o 
   3   5  13      180.44      173.95     20.80 o 
   4   5  13        6.18        6.52     20.05 o 
   5   5  13      112.77       81.96     22.56 o 
   6   5  13      238.35      216.31     25.07 o 
   7   5  13      179.92      189.24     26.07 o 
   8   5  13      212.10      195.51     25.57 o 
   9   5  13      157.22      178.22     26.82 o 
  10   5  13      187.05      182.98     28.57 o 
  11   5  13      105.28      109.03     29.58 o 
  12   5  13      298.81      378.49     36.85 o 
 -14   6  13        0.36       23.81     30.83 o 
 -13   6  13       33.88       42.86     30.33 o 
 -12   6  13       40.71       82.72     27.32 o 
 -11   6  13      117.81      126.08     27.07 o 
 -10   6  13        0.40       17.04     23.56 o 
  -9   6  13        5.65       19.05     23.31 o 
  -8   6  13     1148.11     1173.56     34.09 o 
  -7   6  13       20.55       34.84     21.05 o 
  -6   6  13      421.04      420.10     24.81 o 
  -5   6  13       89.76       83.22     20.30 o 
  -4   6  13      101.02      120.31     20.55 o 
  -3   6  13      983.75     1014.90     28.32 o 
  -2   6  13      171.43      185.48     20.30 o 
  -1   6  13       13.08       18.05     18.80 o 
   0   6  13      286.28      315.88     47.75 o 
   1   6  13       62.40       40.86     19.05 o 
   2   6  13     2025.97     1969.89     41.61 o 
   3   6  13        3.59        5.26     21.56 o 
   4   6  13      765.26      722.89     29.08 o 
   5   6  13       76.90       71.94     22.31 o 
   6   6  13       37.72       42.61     24.06 o 
   7   6  13       89.09       85.97     25.07 o 
   8   6  13        6.73        0.25     23.31 o 
   9   6  13       34.34       39.85     25.57 o 
  10   6  13       28.12       10.78     27.32 o 
  11   6  13        0.82       20.80     28.57 o 
  12   6  13        2.06      -15.79     31.58 o 
 -13   7  13       89.70       39.60     29.83 o 
 -12   7  13        2.85       57.15     27.57 o 
 -11   7  13      123.18      143.62     28.07 o 
 -10   7  13       87.16      140.62     26.57 o 
  -9   7  13       15.50       56.90     24.31 o 
  -8   7  13      153.53      169.69     23.81 o 
  -7   7  13       32.79      -12.78     23.56 o 
  -6   7  13      430.17      435.14     26.57 o 
  -5   7  13       67.52       62.41     23.56 o 
  -4   7  13      322.54      268.20     24.56 o 
  -3   7  13      384.89      386.51     25.57 o 
  -2   7  13      359.21      384.25     23.56 o 
  -1   7  13        2.87        2.76     18.80 o 
   0   7  13     1206.29     1150.19     51.13 o 
   1   7  13       77.57       83.22     20.55 o 
   2   7  13      153.85      128.84     21.31 o 
   3   7  13      759.49      831.42     29.08 o 
   4   7  13      164.14      114.05     24.31 o 
   5   7  13      418.50      403.05     28.07 o 
   6   7  13        2.09       -9.78     24.06 o 
   7   7  13       93.01       42.61     25.82 o 
   8   7  13      575.38      598.81     32.84 o 
   9   7  13       93.82       47.87     26.07 o 
  10   7  13       37.89       99.51     29.58 o 
  11   7  13       31.55       23.31     31.08 o 
 -12   8  13       41.43       43.11     32.08 o 
 -11   8  13      138.25      163.43     31.08 o 
 -10   8  13       17.79       16.29     26.82 o 
  -9   8  13      455.07      452.68     31.58 o 
  -8   8  13      277.60      218.07     28.57 o 
  -7   8  13       74.15       70.68     24.81 o 
  -6   8  13      456.46      446.67     27.57 o 
  -5   8  13      346.00      375.23     27.07 o 
  -4   8  13      196.65      163.18     23.06 o 
  -3   8  13        0.72        5.01     20.80 o 
  -2   8  13        2.79       25.07     20.55 o 
  -1   8  13      429.68      442.40     26.07 o 
   0   8  13      262.89      215.63     27.20 o 
   1   8  13       75.37       55.39     21.56 o 
   2   8  13       49.64       83.22     22.56 o 
   3   8  13      156.77      176.96     25.32 o 
   4   8  13      221.86      208.29     26.07 o 
   5   8  13       51.85       42.11     24.31 o 
   6   8  13        8.29       66.92     25.82 o 
   7   8  13      106.86      107.53     28.32 o 
   8   8  13        9.39       44.62     26.57 o 
   9   8  13       40.53       37.10     29.83 o 
  10   8  13       62.96      115.55     31.08 o 
 -11   9  13       36.25       39.35     29.83 o 
 -10   9  13        2.58       33.34     26.82 o 
  -9   9  13      194.25      160.17     30.33 o 
  -8   9  13      160.27      130.34     29.33 o 
  -7   9  13        9.66       -0.25     24.81 o 
  -6   9  13       35.77       54.14     25.32 o 
  -5   9  13       77.85      112.04     24.56 o 
  -4   9  13      348.48      336.88     27.32 o 
  -3   9  13       20.36       30.08     23.56 o 
  -2   9  13      142.77      197.77     26.82 o 
  -1   9  13       95.27       72.69     23.81 o 
   0   9  13      138.91      145.81     19.80 o 
   1   9  13     1748.61     1585.89     40.86 o 
   2   9  13     1012.96     1033.20     35.34 o 
   3   9  13      342.18      343.40     28.57 o 
   4   9  13      252.47      200.77     26.57 o 
   5   9  13        3.39      -18.80     24.56 o 
   6   9  13        9.79       -9.27     25.57 o 
   7   9  13       16.57      -11.53     26.57 o 
   8   9  13      160.68      186.74     31.83 o 
   9   9  13        0.08       37.60     30.33 o 
 -10  10  13       34.23       38.10     30.08 o 
  -9  10  13        1.79      -29.58     29.58 o 
  -8  10  13       75.77       83.97     31.83 o 
  -7  10  13      158.29      192.00     29.83 o 
  -6  10  13      302.75      265.69     31.33 o 
  -5  10  13       33.91       27.32     27.57 o 
  -4  10  13       83.03       83.97     25.82 o 
  -3  10  13       77.62       49.38     25.82 o 
  -2  10  13      482.87      506.07     31.33 o 
  -1  10  13      147.44      186.99     27.32 o 
   0  10  13       15.03       31.49     17.45 o 
   1  10  13       17.58      -15.79     23.81 o 
   2  10  13        5.69       -2.76     26.57 o 
   3  10  13       73.25       89.48     27.57 o 
   4  10  13       72.03       35.34     26.32 o 
   5  10  13       17.97        1.50     27.82 o 
   6  10  13       12.08       58.65     27.57 o 
   7  10  13       12.25       11.78     30.58 o 
  -7  11  13      115.51       66.67     30.83 o 
  -6  11  13       18.79       16.04     29.33 o 
  -5  11  13        7.04        6.02     27.32 o 
  -4  11  13       40.67       31.58     28.07 o 
  -3  11  13        1.86      -10.53     27.32 o 
  -2  11  13       12.72       27.07     27.32 o 
  -1  11  13       10.32       14.54     26.32 o 
   0  11  13        8.30       -0.37     18.25 o 
   1  11  13      280.21      268.95     30.83 o 
   2  11  13       83.75       65.92     28.83 o 
   3  11  13       29.26       45.87     29.58 o 
   4  11  13       59.54       76.45     29.33 o 
   5  11  13        1.33      -13.54     29.08 o 
  -4  12  13      121.17       85.97     31.58 o 
  -3  12  13       61.84       97.25     29.83 o 
  -2  12  13       59.17       65.67     28.57 o 
  -1  12  13       43.59       65.42     29.33 o 
   0  12  13      102.75      131.74     21.67 o 
   1  12  13       11.15      -28.07     28.07 o 
   2  12  13      126.36       80.71     30.33 o 
 -16   0  14       27.12       25.07     32.08 o 
 -15   0  14        0.06        4.51     29.33 o 
 -14   0  14       62.84       94.50     27.82 o 
 -13   0  14        0.61       18.05     24.31 o 
 -12   0  14       56.82       30.83     24.06 o 
 -11   0  14        6.05        0.75     22.56 o 
 -10   0  14      100.32       74.95     22.06 o 
  -9   0  14     2981.64     2888.29     56.90 o 
  -8   0  14      576.55      580.01     23.56 o 
  -7   0  14       42.40       27.32     17.04 o 
  -6   0  14      273.67      202.78     16.79 o 
  -5   0  14        3.37       12.28     14.29 o 
  -4   0  14       46.95       42.86     13.54 o 
  -3   0  14     1925.71     1992.45     35.84 o 
  -2   0  14     6786.97     6639.07     94.00 o 
  -1   0  14     1894.68     1962.37     35.59 o 
   0   0  14     2724.87     2764.53     74.44 o 
   1   0  14     4186.95     4136.54     69.93 o 
   2   0  14     3312.64     3068.26     49.88 o 
   3   0  14     7973.70     7921.67    111.29 o 
   4   0  14      260.64      182.48     17.55 o 
   5   0  14      162.61      158.91     18.80 o 
   6   0  14     2092.04     2016.76     40.86 o 
   7   0  14     2386.13     2273.43     45.37 o 
   8   0  14       60.96       84.47     21.56 o 
   9   0  14      421.10      433.13     27.57 o 
  10   0  14     1153.82     1212.92     36.34 o 
  11   0  14        8.52      -25.32     25.32 o 
  12   0  14      292.66      361.69     32.33 o 
  13   0  14      434.93      470.23     37.35 o 
  14   0  14       22.13       31.83     31.33 o 
 -16   1  14        7.66       -3.01     32.59 o 
 -15   1  14       92.65       69.93     31.08 o 
 -14   1  14       17.85       25.07     26.07 o 
 -13   1  14      173.37      201.02     27.82 o 
 -12   1  14        9.02        7.52     24.06 o 
 -11   1  14       88.18       68.43     23.31 o 
 -10   1  14      522.12      499.55     26.57 o 
  -9   1  14       48.88       80.21     21.56 o 
  -8   1  14       55.39       41.86     19.05 o 
  -7   1  14      635.66      604.33     22.56 o 
  -6   1  14      838.35      729.40     23.06 o 
  -5   1  14       21.45       10.78     14.79 o 
  -4   1  14     1044.01     1065.53     23.81 o 
  -3   1  14      565.51      559.71     17.80 o 
  -2   1  14      203.97      179.47     14.79 o 
  -1   1  14     1734.39     1791.68     35.09 o 
   0   1  14      863.58     1036.25     21.81 o 
   1   1  14      506.69      610.84     18.80 o 
   2   1  14       13.91      -14.04     14.79 o 
   3   1  14     2188.31     2386.98     42.11 o 
   4   1  14       33.02       19.80     15.54 o 
   5   1  14     1681.77     1589.15     33.84 o 
   6   1  14     2977.77     2947.69     54.14 o 
   7   1  14     1858.29     1797.69     40.36 o 
   8   1  14     1263.45     1311.42     34.34 o 
   9   1  14       16.47       27.57     24.56 o 
  10   1  14       28.00       12.53     23.31 o 
  11   1  14      108.38      140.12     26.32 o 
  12   1  14       24.41       57.40     27.82 o 
  13   1  14        3.85       26.07     29.33 o 
 -16   2  14        3.37       -9.52     34.34 o 
 -15   2  14       23.68       11.03     31.08 o 
 -14   2  14        1.67       12.28     27.57 o 
 -13   2  14       56.61       42.86     28.07 o 
 -12   2  14        0.84      -17.55     25.07 o 
 -11   2  14        0.83       -4.51     22.81 o 
 -10   2  14        5.54        1.00     20.55 o 
  -9   2  14      367.19      328.11     25.07 o 
  -8   2  14      151.50      158.41     21.05 o 
  -7   2  14      409.76      368.46     21.31 o 
  -6   2  14       14.48       21.05     18.80 o 
  -5   2  14     1201.47     1411.93     30.83 o 
  -4   2  14       21.15       40.86     14.04 o 
  -3   2  14     1565.30     1576.61     32.08 o 
  -2   2  14      419.66      467.47     17.04 o 
  -1   2  14     2585.24     2595.02     46.12 o 
   0   2  14      797.75      963.54     16.21 o 
   1   2  14     1814.07     2035.56     35.09 o 
   2   2  14      576.40      691.30     20.05 o 
   3   2  14      786.28      782.54     21.81 o 
   4   2  14      117.97       91.74     17.80 o 
   5   2  14        1.83        1.50     18.30 o 
   6   2  14     1412.81     1311.42     33.84 o 
   7   2  14     2453.69     2358.40     47.62 o 
   8   2  14      145.73      153.90     24.31 o 
   9   2  14       13.20        8.77     24.31 o 
  10   2  14       39.45       27.32     23.56 o 
  11   2  14      113.69      104.27     27.82 o 
  12   2  14      108.71      122.57     29.08 o 
  13   2  14       25.16       21.81     30.83 o 
 -15   3  14        0.01       -1.00     30.33 o 
 -14   3  14        0.49        4.76     26.57 o 
 -13   3  14      440.03      522.86     33.09 o 
 -12   3  14      186.86      232.61     28.32 o 
 -11   3  14      130.03      111.54     25.82 o 
 -10   3  14        0.04      -16.04     22.31 o 
  -9   3  14       54.77       82.47     21.81 o 
  -8   3  14      310.35      306.55     23.81 o 
  -7   3  14       47.78       71.19     19.05 o 
  -6   3  14      253.30      262.94     20.55 o 
  -5   3  14      224.01      204.53     19.55 o 
  -4   3  14        0.17        1.00     14.29 o 
  -3   3  14     1504.47     1351.28     29.58 o 
  -2   3  14     1571.86     1595.16     33.59 o 
  -1   3  14      432.95      452.18     18.30 o 
   0   3  14      676.86      562.95     24.19 o 
   1   3  14      679.30      637.66     20.05 o 
   3   3  14        2.28       -3.26     15.79 o 
   4   3  14     1041.42     1027.18     26.82 o 
   5   3  14      368.87      400.55     24.56 o 
   6   3  14      695.43      694.31     27.57 o 
   7   3  14       82.97       87.23     22.31 o 
   8   3  14      421.79      430.37     28.32 o 
   9   3  14      475.13      467.22     29.33 o 
  10   3  14      599.09      600.57     31.58 o 
  11   3  14       56.40       85.22     26.57 o 
  12   3  14      171.08      236.12     32.59 o 
  13   3  14       51.12      105.53     32.08 o 
 -15   4  14        8.61      -10.03     32.84 o 
 -14   4  14       47.57       30.33     30.08 o 
 -13   4  14      171.36      169.94     29.83 o 
 -12   4  14      346.38      268.20     30.33 o 
 -11   4  14      347.27      352.92     28.57 o 
 -10   4  14      798.04      736.67     30.33 o 
  -9   4  14       43.26       70.43     22.31 o 
  -8   4  14        0.78       16.54     20.55 o 
  -7   4  14       17.09       22.31     19.55 o 
  -6   4  14       21.49       21.81     19.05 o 
  -5   4  14      366.38      400.04     21.31 o 
  -4   4  14       99.53       94.50     17.80 o 
  -3   4  14      664.46      688.05     21.56 o 
  -2   4  14        8.47        6.02     14.29 o 
  -1   4  14     1502.91     1604.44     31.33 o 
   0   4  14       19.95       29.66     10.72 o 
   1   4  14      519.45      559.46     20.80 o 
   2   4  14      971.40      956.75     24.81 o 
   3   4  14      557.95      605.58     23.06 o 
   4   4  14      270.32      231.35     20.80 o 
   5   4  14       55.39       53.14     20.80 o 
   6   4  14      163.88      200.77     25.57 o 
   7   4  14     1514.76     1465.83     36.09 o 
   8   4  14      137.36      154.65     25.32 o 
   9   4  14       41.92       56.65     26.07 o 
  10   4  14      117.18      131.34     28.07 o 
  11   4  14        1.46      -27.07     27.07 o 
  12   4  14        9.28       24.06     31.33 o 
  13   4  14        0.50        8.77     32.33 o 
 -15   5  14      195.29      225.84     36.34 o 
 -14   5  14       84.51       54.39     31.58 o 
 -13   5  14      171.39      202.28     30.08 o 
 -12   5  14      300.68      337.38     31.83 o 
 -11   5  14       19.94       17.80     25.07 o 
 -10   5  14       47.97       78.20     23.81 o 
  -9   5  14      361.74      391.52     26.57 o 
  -8   5  14      147.54       98.76     23.56 o 
  -7   5  14       40.98       40.61     20.05 o 
  -6   5  14      359.13      354.93     23.06 o 
  -5   5  14        0.62      -18.55     19.80 o 
  -4   5  14     1984.21     1812.98     38.10 o 
  -2   5  14        0.40        6.77     17.04 o 
  -1   5  14      622.96      704.34     23.06 o 
   0   5  14     1216.11     1242.06     85.47 o 
   1   5  14      186.17      177.71     19.55 o 
   2   5  14        0.88       20.05     18.05 o 
   3   5  14      151.64      107.78     21.05 o 
   4   5  14       21.65       27.82     20.30 o 
   5   5  14        0.32       14.54     21.81 o 
   6   5  14      263.78      366.71     26.82 o 
   7   5  14      591.51      598.56     29.83 o 
   8   5  14       50.46       55.65     24.56 o 
   9   5  14      667.87      653.96     33.34 o 
  10   5  14      131.94      115.30     28.83 o 
  11   5  14       20.51       49.63     29.58 o 
  12   5  14       11.99       -2.01     30.83 o 
 -14   6  14      177.40      195.76     34.09 o 
 -13   6  14       25.77       -5.01     30.08 o 
 -12   6  14      507.09      603.83     35.34 o 
 -11   6  14       36.76       70.68     25.57 o 
 -10   6  14       10.00        5.01     24.06 o 
  -9   6  14       21.17       13.28     23.56 o 
  -7   6  14     1146.99     1146.74     33.34 o 
  -6   6  14       69.17       61.16     21.05 o 
  -5   6  14       81.03      119.56     22.06 o 
  -4   6  14       34.27       30.33     19.80 o 
  -3   6  14       85.98      108.53     20.30 o 
  -2   6  14       13.13      -19.30     19.30 o 
  -1   6  14     3331.51     3300.86     57.40 o 
   0   6  14      599.93      591.15     52.51 o 
   1   6  14      456.71      422.10     24.31 o 
   2   6  14     1199.98     1202.14     30.58 o 
   3   6  14      461.66      443.91     26.07 o 
   4   6  14     1567.15     1475.60     36.09 o 
   5   6  14       89.05       81.96     24.56 o 
   6   6  14       57.84       74.69     23.81 o 
   7   6  14       12.01      -11.53     24.31 o 
   8   6  14      149.67      106.53     26.07 o 
   9   6  14      164.58      134.60     27.57 o 
  10   6  14      259.38      277.98     31.33 o 
  11   6  14      172.46      176.96     32.59 o 
  12   6  14        2.08       27.07     32.33 o 
 -13   7  14       38.06       22.56     30.83 o 
 -12   7  14        4.58       49.88     29.83 o 
 -11   7  14       22.53       22.06     27.07 o 
 -10   7  14        6.16       13.79     26.32 o 
  -9   7  14        4.41        2.51     24.56 o 
  -8   7  14       91.16      123.57     24.06 o 
  -7   7  14      794.95      748.20     32.08 o 
  -6   7  14      263.02      299.03     25.82 o 
  -5   7  14       80.22       57.90     22.06 o 
  -4   7  14     1286.87     1319.19     33.59 o 
  -3   7  14        4.55       35.34     21.05 o 
  -2   7  14      474.06      381.24     24.81 o 
  -1   7  14       17.76       -1.25     19.55 o 
   0   7  14       53.37       28.39     14.44 o 
   1   7  14      732.12      751.96     27.82 o 
   2   7  14       49.18       50.13     21.56 o 
   3   7  14      339.15      343.40     26.32 o 
   4   7  14     1158.57     1226.45     35.59 o 
   5   7  14       13.66       16.79     23.81 o 
   6   7  14      452.83      430.12     29.33 o 
   7   7  14      499.41      453.68     30.58 o 
   8   7  14      147.35      113.30     28.07 o 
   9   7  14       10.19       22.81     27.57 o 
  10   7  14       30.25       51.63     29.08 o 
  11   7  14       52.61       31.33     32.84 o 
 -12   8  14       88.94       94.50     32.08 o 
 -11   8  14        2.89       35.84     29.58 o 
 -10   8  14       99.84       87.48     28.57 o 
  -9   8  14        0.02        7.77     25.32 o 
  -8   8  14      266.30      257.67     29.08 o 
  -7   8  14       55.50       47.37     25.07 o 
  -6   8  14      218.65      218.07     25.57 o 
  -5   8  14      253.86      233.11     25.32 o 
  -4   8  14        2.37        3.01     21.56 o 
  -3   8  14        1.76       15.29     21.56 o 
  -2   8  14       57.41       83.97     21.31 o 
  -1   8  14      105.35      102.27     23.06 o 
   0   8  14      390.99      423.64     19.05 o 
   1   8  14       12.12       26.32     22.56 o 
   2   8  14      156.53      108.28     24.56 o 
   3   8  14       54.08       43.36     23.81 o 
   4   8  14       80.12       74.19     22.81 o 
   5   8  14        9.26        0.50     23.81 o 
   6   8  14       28.13        9.52     24.31 o 
   7   8  14       37.23       44.87     26.82 o 
   8   8  14      353.42      355.18     33.84 o 
   9   8  14       60.02       52.64     31.33 o 
  10   8  14        5.25       -1.75     30.08 o 
 -11   9  14       21.71        8.27     31.08 o 
 -10   9  14       35.21        2.51     28.32 o 
  -9   9  14        6.67       29.58     27.82 o 
  -8   9  14      165.69      143.62     28.57 o 
  -7   9  14        1.38       -4.01     27.07 o 
  -6   9  14      230.64      248.15     27.57 o 
  -5   9  14      157.32      173.70     27.07 o 
  -4   9  14      270.61      265.44     27.57 o 
  -3   9  14        3.80       17.80     23.81 o 
  -2   9  14       96.34       98.51     24.81 o 
  -1   9  14       86.45      110.29     23.81 o 
   0   9  14      120.13      144.70     18.67 o 
   1   9  14       15.79        8.77     23.56 o 
   2   9  14      303.63      357.18     29.83 o 
   3   9  14        3.52       14.54     24.81 o 
   4   9  14       27.32       30.83     25.57 o 
   5   9  14       24.31       29.58     26.07 o 
   6   9  14        0.18      -25.82     25.82 o 
   7   9  14       17.83       60.91     29.33 o 
   8   9  14       10.99       46.37     31.08 o 
   9   9  14        2.33       31.58     30.33 o 
  -9  10  14       19.85       39.35     28.83 o 
  -8  10  14       83.56       82.47     30.33 o 
  -7  10  14      810.98      865.76     39.10 o 
  -6  10  14        6.06       25.07     28.83 o 
  -5  10  14        2.34       20.30     25.82 o 
  -4  10  14       12.63        8.52     25.07 o 
  -3  10  14      244.96      238.87     29.33 o 
  -2  10  14       15.95        0.75     25.07 o 
  -1  10  14      757.65      714.11     34.09 o 
   0  10  14       42.06       47.44     18.17 o 
   1  10  14      166.42      148.39     27.32 o 
   2  10  14        0.21       -1.75     25.82 o 
   3  10  14      260.98      280.98     31.58 o 
   4  10  14      115.58      107.53     28.32 o 
   5  10  14        4.19        1.00     27.07 o 
   6  10  14       34.10       19.55     27.82 o 
   7  10  14       41.51       38.85     29.58 o 
  -7  11  14       39.96       22.06     32.08 o 
  -6  11  14      202.43      159.17     32.33 o 
  -5  11  14        7.08       -2.76     27.57 o 
  -4  11  14      555.02      597.81     35.59 o 
  -3  11  14      201.75      263.94     29.83 o 
  -2  11  14      118.33      121.82     27.07 o 
  -1  11  14      312.02      287.75     29.33 o 
   0  11  14        0.46       10.91     18.95 o 
   1  11  14       10.11        8.27     26.07 o 
   2  11  14      120.57      162.93     30.33 o 
   3  11  14        4.56       17.04     27.82 o 
   4  11  14       75.10       64.67     29.08 o 
   5  11  14        2.94       27.57     30.08 o 
  -3  12  14        0.39      -18.80     29.08 o 
  -2  12  14        0.04       -9.27     29.08 o 
  -1  12  14        3.53       26.57     28.07 o 
   0  12  14       73.00       74.10     20.91 o 
   1  12  14       35.82        1.25     29.33 o 
 -16   1  15       51.94       41.86     33.59 o 
 -15   1  15      254.62      273.96     33.84 o 
 -14   1  15       35.31       19.55     27.07 o 
 -13   1  15      184.42      189.24     27.57 o 
 -12   1  15       64.30       76.20     24.31 o 
 -11   1  15       35.88       37.35     22.31 o 
 -10   1  15      725.00      753.72     29.33 o 
  -9   1  15      564.36      608.34     26.32 o 
  -8   1  15      221.72      183.23     21.56 o 
  -7   1  15      226.32      223.58     21.05 o 
  -6   1  15     2030.46     1971.65     38.85 o 
  -5   1  15      804.61      888.32     22.81 o 
  -4   1  15      816.03      752.71     20.30 o 
  -3   1  15      328.38      265.69     16.29 o 
  -2   1  15      276.85      268.20     15.29 o 
  -1   1  15     1570.30     1579.87     32.59 o 
   0   1  15      312.67      382.59     15.04 o 
   1   1  15     2781.62     2782.51     45.87 o 
   2   1  15     3124.29     2770.48     47.62 o 
   3   1  15       17.92       -2.01     16.54 o 
   4   1  15      359.90      300.03     20.05 o 
   5   1  15       93.67       67.68     20.55 o 
   6   1  15      708.69      646.19     29.58 o 
   7   1  15        0.03      -23.31     23.31 o 
   8   1  15        0.91        1.50     22.06 o 
   9   1  15       81.45       93.24     24.81 o 
  10   1  15      110.53      131.34     26.07 o 
  11   1  15      222.75      251.91     29.08 o 
  12   1  15      209.57      200.77     31.83 o 
  13   1  15        1.74       17.55     30.33 o 
 -16   2  15       30.35        2.76     32.59 o 
 -15   2  15       22.14       26.07     29.08 o 
 -14   2  15       57.32      120.56     28.57 o 
 -13   2  15      736.78      846.96     37.35 o 
 -12   2  15     1863.63     1924.52     44.37 o 
 -11   2  15        5.24        7.52     22.81 o 
 -10   2  15        0.08       -4.76     21.81 o 
  -9   2  15      289.41      276.97     23.56 o 
  -8   2  15     1049.77     1072.80     29.58 o 
  -7   2  15       28.59       34.59     18.80 o 
  -6   2  15     1151.00     1128.95     27.57 o 
  -5   2  15      206.08      186.99     17.55 o 
  -4   2  15     1449.70     1516.96     31.33 o 
  -3   2  15        5.05        8.02     13.79 o 
  -2   2  15     1274.40     1162.03     26.57 o 
  -1   2  15     2762.55     2911.85     49.38 o 
   0   2  15      175.73      162.62     15.54 o 
   1   2  15     1562.58     1430.23     29.33 o 
   2   2  15      160.41      151.40     16.54 o 
   3   2  15     2666.39     2406.78     43.36 o 
   4   2  15     1283.27     1279.84     30.83 o 
   5   2  15      165.88      151.90     21.81 o 
   6   2  15       82.28       91.24     23.31 o 
   7   2  15       15.75       23.06     22.06 o 
   8   2  15      273.87      296.52     26.07 o 
   9   2  15      438.79      440.90     28.32 o 
  10   2  15      131.76      122.07     26.82 o 
  11   2  15       32.10        8.27     27.07 o 
  12   2  15       83.34      121.32     30.08 o 
  13   2  15       18.96        9.27     31.83 o 
 -15   3  15      160.25      206.79     33.34 o 
 -14   3  15       54.23       53.89     29.83 o 
 -13   3  15       12.17       -2.01     25.82 o 
 -12   3  15       72.61       90.74     26.57 o 
 -11   3  15       56.46       83.72     24.06 o 
 -10   3  15      514.50      566.98     29.58 o 
  -9   3  15     1411.20     1327.21     33.84 o 
  -8   3  15      144.91      158.16     22.56 o 
  -7   3  15      347.24      305.80     21.56 o 
  -6   3  15      557.82      544.42     23.06 o 
  -5   3  15     2947.85     3086.80     51.13 o 
  -4   3  15     1551.74     1618.22     32.33 o 
  -3   3  15       36.85       31.83     14.54 o 
  -2   3  15     2128.66     2144.85     37.35 o 
  -1   3  15     4593.07     5038.40     76.95 o 
   0   3  15      427.53      438.97     20.18 o 
   1   3  15     1564.31     1461.56     29.58 o 
   2   3  15     2729.80     2819.86     50.38 o 
   3   3  15      271.39      257.42     19.30 o 
   4   3  15     2064.10     2067.40     41.36 o 
   5   3  15      525.14      470.73     25.57 o 
   6   3  15      195.46      207.04     24.31 o 
   7   3  15     1376.56     1387.12     34.34 o 
   8   3  15      152.52      138.11     26.07 o 
   9   3  15       10.57       -2.01     24.31 o 
  10   3  15      212.78      240.38     28.83 o 
  11   3  15      398.91      372.22     32.08 o 
  12   3  15      111.27       90.74     30.58 o 
  13   3  15       50.91       29.58     32.08 o 
 -15   4  15       10.57       27.82     31.58 o 
 -14   4  15       78.11       71.69     29.58 o 
 -13   4  15        4.49        7.77     27.82 o 
 -12   4  15       51.39        8.27     26.82 o 
 -11   4  15        5.45        2.26     23.06 o 
 -10   4  15      151.94      158.16     24.56 o 
  -9   4  15        0.16        2.76     22.31 o 
  -8   4  15      159.37      159.17     22.31 o 
  -7   4  15      283.38      304.80     22.31 o 
  -6   4  15      207.65      204.53     20.80 o 
  -5   4  15      339.97      319.83     20.30 o 
  -4   4  15     1014.30     1033.95     26.07 o 
  -3   4  15      498.63      567.73     21.05 o 
  -2   4  15        7.30        1.75     15.54 o 
  -1   4  15      763.17      845.46     23.56 o 
   0   4  15     2204.17     2224.99    151.90 o 
   1   4  15     3570.76     3335.96     57.15 o 
   2   4  15      208.56      224.59     19.30 o 
   3   4  15      435.48      394.28     23.31 o 
   4   4  15      115.83      132.60     21.56 o 
   5   4  15      136.61      140.62     23.56 o 
   6   4  15     1603.20     1671.86     38.60 o 
   7   4  15     1155.68     1266.56     34.59 o 
   8   4  15       42.30       50.63     23.56 o 
   9   4  15       37.28       14.79     26.82 o 
  10   4  15       59.77       60.41     25.82 o 
  11   4  15       13.23       27.07     28.07 o 
  12   4  15       64.11      134.35     32.33 o 
 -14   5  15        0.94       15.54     30.33 o 
 -13   5  15      120.49      143.88     30.08 o 
 -12   5  15      140.72      198.02     28.07 o 
 -11   5  15        9.55       38.35     24.81 o 
 -10   5  15        9.97       15.29     22.31 o 
  -9   5  15      176.88      171.20     24.81 o 
  -8   5  15      698.38      632.15     28.32 o 
  -7   5  15      796.31      779.78     27.57 o 
  -6   5  15      309.65      290.51     22.81 o 
  -5   5  15      178.17      141.37     21.56 o 
  -4   5  15       10.97        4.26     19.05 o 
  -3   5  15        3.93       -0.75     17.55 o 
  -2   5  15     1834.33     1856.59     36.85 o 
  -1   5  15      171.80      193.50     19.30 o 
   0   5  15      386.41      367.72     49.00 o 
   2   5  15       97.56       93.24     20.30 o 
   3   5  15      671.14      640.67     27.07 o 
   4   5  15       20.05       13.79     22.31 o 
   5   5  15      138.08      146.38     23.56 o 
   6   5  15      922.76      852.98     33.09 o 
   7   5  15       21.24       21.56     24.31 o 
   8   5  15      153.41      130.34     25.82 o 
   9   5  15       80.37       49.13     26.82 o 
  10   5  15       63.34       69.18     27.32 o 
  11   5  15       98.17       86.73     31.08 o 
  12   5  15        7.25      -30.58     30.58 o 
 -14   6  15        0.10      -10.53     30.83 o 
 -13   6  15       57.22       78.96     31.08 o 
 -12   6  15      166.05      266.95     30.83 o 
 -11   6  15        5.01      -17.30     26.07 o 
 -10   6  15      154.18      135.10     27.32 o 
  -9   6  15       26.67        5.77     24.31 o 
  -8   6  15      218.22      251.41     24.81 o 
  -7   6  15       89.96       55.39     22.56 o 
  -6   6  15      302.04      251.16     23.56 o 
  -5   6  15      140.93      158.91     22.31 o 
  -4   6  15     1064.21     1088.59     30.33 o 
  -3   6  15      538.04      531.39     26.07 o 
  -2   6  15     2194.66     2236.09     46.12 o 
  -1   6  15      400.57      416.59     24.81 o 
   0   6  15      385.98      461.09     35.59 o 
   1   6  15      255.19      263.44     22.31 o 
   2   6  15      193.70      169.44     22.81 o 
   3   6  15     1112.97     1117.42     32.59 o 
   4   6  15     1812.32     1795.18     41.11 o 
   5   6  15     1859.67     1786.16     40.10 o 
   6   6  15      212.47      212.55     26.07 o 
   7   6  15        0.24       19.30     25.32 o 
   8   6  15       47.75       38.60     27.32 o 
   9   6  15      176.05      217.57     29.83 o 
  10   6  15        0.88        7.77     27.57 o 
  11   6  15       50.12      108.78     30.83 o 
 -13   7  15        2.32        5.77     31.58 o 
 -12   7  15        8.58       47.12     29.58 o 
 -11   7  15      198.72      173.20     28.83 o 
 -10   7  15        2.78      -17.80     25.07 o 
  -9   7  15        3.20      -12.28     24.06 o 
  -8   7  15       32.14       13.03     22.56 o 
  -7   7  15       40.49       21.81     23.81 o 
  -6   7  15      226.28      261.43     26.32 o 
  -5   7  15      611.42      637.66     29.58 o 
  -4   7  15        8.99        5.01     21.05 o 
  -3   7  15       15.85       26.57     20.80 o 
  -2   7  15      298.08      388.51     24.56 o 
   0   7  15     2260.28     2160.34     78.83 o 
   1   7  15      157.14      106.78     22.56 o 
   2   7  15       72.46       58.15     21.56 o 
   3   7  15      162.72      166.68     25.07 o 
   4   7  15     1661.13     1571.60     39.85 o 
   5   7  15      157.41      121.82     25.82 o 
   6   7  15      476.54      425.61     29.58 o 
   7   7  15       63.43       21.31     26.07 o 
   8   7  15      176.88      188.24     27.32 o 
   9   7  15       41.40       51.13     27.82 o 
  10   7  15       15.88        6.27     29.08 o 
 -12   8  15       39.22       59.15     29.83 o 
 -11   8  15      150.17      197.01     32.08 o 
 -10   8  15      269.97      328.11     32.59 o 
  -9   8  15        0.59      -12.03     25.82 o 
  -8   8  15       77.54       42.11     25.32 o 
  -7   8  15       20.81       19.55     25.32 o 
  -6   8  15       88.58       54.64     25.07 o 
  -5   8  15        0.11        0.00     24.56 o 
  -4   8  15       24.77       61.16     22.31 o 
  -3   8  15      486.33      493.29     28.83 o 
  -2   8  15       12.05       26.57     22.31 o 
  -1   8  15       11.60       18.05     22.81 o 
   0   8  15      414.66      428.20     19.94 o 
   1   8  15      512.41      471.73     28.07 o 
   2   8  15      150.53      127.08     24.31 o 
   3   8  15      112.54       89.98     24.31 o 
   4   8  15       30.21       32.59     23.31 o 
   5   8  15       56.24       36.60     24.81 o 
   6   8  15        4.11      -25.82     25.82 o 
   7   8  15        2.99        5.01     27.07 o 
   8   8  15        2.24       -2.76     29.08 o 
   9   8  15       15.84       16.04     31.08 o 
 -11   9  15        0.04        0.75     30.33 o 
 -10   9  15       36.27        5.51     30.08 o 
  -9   9  15        1.67        7.52     28.83 o 
  -8   9  15      285.00      312.57     31.08 o 
  -7   9  15      472.38      487.52     32.59 o 
  -6   9  15      316.91      339.89     29.58 o 
  -5   9  15       30.07       48.63     25.07 o 
  -4   9  15        6.69      -14.04     24.31 o 
  -3   9  15        4.57        1.25     24.31 o 
  -2   9  15       57.49       14.54     24.81 o 
  -1   9  15      265.86      314.32     27.57 o 
   0   9  15      334.70      324.45     19.76 o 
   1   9  15      498.77      447.17     30.08 o 
   2   9  15      318.15      288.25     28.83 o 
   3   9  15      347.45      352.67     29.08 o 
   4   9  15      563.80      568.23     32.59 o 
   5   9  15       34.55       33.59     25.82 o 
   6   9  15       84.63       59.41     28.32 o 
   7   9  15      264.58      310.06     34.09 o 
   8   9  15        8.07       -1.25     28.83 o 
  -9  10  15       24.27       -5.26     30.08 o 
  -8  10  15       40.03       69.68     30.58 o 
  -7  10  15      149.23      159.67     31.08 o 
  -6  10  15       65.43       32.59     28.83 o 
  -5  10  15       81.39      132.85     27.57 o 
  -4  10  15       51.94       32.59     26.82 o 
  -3  10  15       32.72       16.54     25.07 o 
  -2  10  15       35.01       47.37     25.82 o 
  -1  10  15        3.19       11.03     25.07 o 
   0  10  15       83.14       63.52     27.45 o 
   1  10  15      309.15      328.61     29.83 o 
   2  10  15      181.32      167.94     29.08 o 
   3  10  15        2.42      -21.56     26.57 o 
   4  10  15      178.86      189.75     29.58 o 
   5  10  15        1.90        6.77     27.82 o 
   6  10  15        5.25       20.55     28.83 o 
   7  10  15       13.10      -16.54     30.08 o 
  -7  11  15       13.29       53.39     32.08 o 
  -6  11  15        2.19       -4.51     31.58 o 
  -5  11  15       69.86       74.19     29.33 o 
  -4  11  15      127.75      170.70     30.33 o 
  -3  11  15       11.31       18.80     27.32 o 
  -2  11  15        0.40      -27.07     27.07 o 
  -1  11  15        5.61        7.52     27.07 o 
   0  11  15        4.24      -19.41     19.41 o 
   1  11  15       47.93       48.63     27.32 o 
   2  11  15       21.46       20.05     27.32 o 
   3  11  15        0.45      -21.56     27.32 o 
   4  11  15        0.32        7.02     30.08 o 
  -2  12  15        0.08       -9.52     28.07 o 
  -1  12  15      139.08      154.65     31.83 o 
 -16   0  16      179.14      157.16     35.09 o 
 -15   0  16        0.83       -1.50     29.08 o 
 -14   0  16      276.85      291.76     31.58 o 
 -13   0  16       66.38       26.82     24.56 o 
 -12   0  16      207.26      220.58     26.07 o 
 -11   0  16      126.67      116.30     23.56 o 
 -10   0  16      349.95      366.71     25.32 o 
  -9   0  16        7.01        4.01     20.80 o 
  -8   0  16     1358.64     1404.16     31.33 o 
  -7   0  16       87.27       90.24     19.05 o 
  -6   0  16       52.93       32.59     16.79 o 
  -5   0  16      877.18     1015.40     23.31 o 
  -4   0  16      100.06       83.97     14.79 o 
  -3   0  16      944.34      840.94     20.55 o 
  -2   0  16    16104.33    15608.23    211.80 o 
  -1   0  16     2307.21     3087.06     51.13 o 
   0   0  16     5067.61     4646.97    198.77 o 
   1   0  16     2946.33     3241.21     52.64 o 
   2   0  16      592.77      516.85     20.05 o 
   3   0  16       72.19       63.92     16.29 o 
   4   0  16     2073.91     1915.75     36.34 o 
   5   0  16       50.70       51.38     19.55 o 
   6   0  16      776.79      748.70     28.07 o 
   7   0  16     2121.42     2113.77     43.61 o 
   8   0  16      222.57      186.74     25.57 o 
   9   0  16      459.57      434.88     28.57 o 
  10   0  16      162.31      208.04     26.32 o 
  11   0  16        3.93       -9.78     25.07 o 
  12   0  16       17.51       33.09     28.32 o 
  13   0  16       21.76       30.33     31.33 o 
 -16   1  16       87.21       89.98     34.59 o 
 -15   1  16      172.21      243.64     33.59 o 
 -14   1  16        0.26      -17.55     26.57 o 
 -13   1  16       12.65       16.29     25.57 o 
 -12   1  16        1.90        5.77     23.81 o 
 -11   1  16      341.59      351.17     26.57 o 
 -10   1  16        0.31      -14.54     21.56 o 
  -9   1  16      364.52      434.13     25.57 o 
  -8   1  16     1753.91     1654.32     37.85 o 
  -7   1  16      746.57      739.93     25.07 o 
  -6   1  16      309.62      316.07     20.55 o 
  -5   1  16      808.00      782.04     23.06 o 
  -4   1  16     1353.51     1314.93     28.57 o 
  -3   1  16      155.92      174.46     15.54 o 
  -2   1  16      121.50      115.80     14.54 o 
  -1   1  16     4906.09     5095.05     81.21 o 
   0   1  16     1062.61     1082.13     18.25 o 
   1   1  16      805.91      660.72     20.80 o 
   2   1  16     3272.64     3069.26     55.65 o 
   3   1  16     3534.51     3357.01     55.14 o 
   4   1  16        0.03      -17.30     17.30 o 
   5   1  16      931.74      809.11     27.82 o 
   6   1  16     3676.19     3622.70     64.67 o 
   7   1  16        7.77        7.77     21.31 o 
   8   1  16      534.82      492.28     27.82 o 
   9   1  16       52.60       50.38     24.31 o 
  10   1  16       47.50       86.73     24.81 o 
  11   1  16       36.83       16.79     27.07 o 
  12   1  16      271.06      293.77     31.83 o 
  13   1  16      338.64      437.64     35.84 o 
 -15   2  16       29.83       17.04     30.58 o 
 -14   2  16       49.56       42.86     28.57 o 
 -13   2  16      466.27      420.35     31.83 o 
 -12   2  16        2.86       35.59     27.32 o 
 -11   2  16        4.14       -2.51     22.56 o 
 -10   2  16      787.04      809.86     29.58 o 
  -9   2  16       95.34       79.21     22.31 o 
  -8   2  16      143.54      150.89     23.06 o 
  -7   2  16     1712.20     1640.78     37.10 o 
  -6   2  16        6.08       -3.51     17.04 o 
  -5   2  16       48.85       66.92     17.04 o 
  -4   2  16     1686.63     1810.72     35.34 o 
  -3   2  16     1899.16     1833.79     35.34 o 
  -2   2  16     1804.34     1874.89     36.09 o 
  -1   2  16     1103.67     1174.31     30.33 o 
   0   2  16     4753.21     5137.97    171.57 o 
   1   2  16      285.85      336.88     18.55 o 
   2   2  16      451.68      466.72     20.55 o 
   3   2  16      230.41      248.90     19.55 o 
   4   2  16       43.94       29.58     19.30 o 
   5   2  16     1894.22     1897.70     39.85 o 
   6   2  16      465.03      489.28     27.07 o 
   7   2  16        7.69       -2.26     20.30 o 
   8   2  16        6.89       28.32     23.06 o 
   9   2  16      385.92      336.13     28.07 o 
  10   2  16       47.73       76.95     26.07 o 
  11   2  16       90.12       95.75     28.83 o 
  12   2  16        0.64      -30.08     30.08 o 
  13   2  16       21.28       13.79     32.33 o 
 -15   3  16       23.42       14.04     31.58 o 
 -14   3  16       35.74       66.92     29.08 o 
 -13   3  16      108.11      125.58     28.07 o 
 -12   3  16        4.52      -10.53     25.57 o 
 -11   3  16       11.81      -11.53     21.81 o 
 -10   3  16      465.65      497.80     27.82 o 
  -9   3  16       11.70        5.51     21.05 o 
  -8   3  16      283.67      280.98     23.56 o 
  -7   3  16      183.21      165.18     21.56 o 
  -6   3  16      524.70      561.21     23.56 o 
  -5   3  16      314.60      296.02     20.80 o 
  -4   3  16        1.02        7.52     16.54 o 
  -3   3  16       90.13       92.99     16.04 o 
  -2   3  16      146.00      159.17     17.04 o 
  -1   3  16      970.43      878.79     24.31 o 
   0   3  16      135.99      131.72     12.23 o 
   1   3  16       40.17       20.05     16.79 o 
   2   3  16       19.18        7.77     17.04 o 
   4   3  16      984.33      992.34     29.83 o 
   5   3  16      320.48      337.13     24.56 o 
   6   3  16      348.86      294.77     24.31 o 
   7   3  16      495.58      490.78     27.82 o 
   8   3  16      842.37      840.19     32.84 o 
   9   3  16        0.21       15.29     25.32 o 
  10   3  16        2.28       21.56     27.57 o 
  11   3  16       39.03       57.15     29.08 o 
  12   3  16        0.34       -2.76     30.08 o 
 -15   4  16       17.26       18.80     32.59 o 
 -14   4  16        2.21       24.06     30.58 o 
 -13   4  16        8.99        8.02     28.32 o 
 -12   4  16        1.79      -20.80     26.32 o 
 -11   4  16      440.52      399.04     28.83 o 
 -10   4  16       29.37       21.81     24.06 o 
  -9   4  16      199.72      199.27     24.56 o 
  -8   4  16       13.96       25.32     21.05 o 
  -7   4  16     1083.46     1040.21     29.58 o 
  -6   4  16      275.91      227.59     21.56 o 
  -5   4  16       52.63       60.41     18.80 o 
  -4   4  16     2522.58     2573.47     47.87 o 
  -3   4  16       59.50       45.62     17.30 o 
  -2   4  16      406.27      419.34     21.05 o 
  -1   4  16     2964.66     2942.18     54.39 o 
   0   4  16      140.80      123.50     13.55 o 
   1   4  16        0.05       -4.26     18.30 o 
   2   4  16      456.31      426.11     22.81 o 
   3   4  16     1182.42     1145.74     30.33 o 
   4   4  16     1340.21     1280.09     32.84 o 
   5   4  16     4450.85     4419.03     74.95 o 
   6   4  16      591.76      636.66     30.58 o 
   7   4  16        8.66       -2.01     23.81 o 
   8   4  16      150.77      181.47     25.82 o 
   9   4  16        0.65       -1.50     26.57 o 
  10   4  16       68.13       56.15     27.82 o 
  11   4  16       15.06        1.00     29.83 o 
  12   4  16        1.13       28.32     32.08 o 
 -14   5  16        6.06        2.51     29.83 o 
 -13   5  16        4.91       22.31     29.33 o 
 -12   5  16       42.07       57.65     28.32 o 
 -11   5  16        0.79       10.78     24.56 o 
 -10   5  16      229.05      218.82     26.57 o 
  -9   5  16      511.43      502.31     28.57 o 
  -8   5  16      213.38      206.29     25.32 o 
  -7   5  16        8.55        1.75     21.81 o 
  -6   5  16       85.72      124.83     21.31 o 
  -5   5  16     2844.10     2753.69     49.13 o 
  -4   5  16      395.62      404.31     23.06 o 
  -3   5  16      478.44      476.49     23.31 o 
  -2   5  16      576.13      600.57     24.06 o 
  -1   5  16        3.90       20.80     18.30 o 
   0   5  16      680.82      690.95     17.90 o 
   1   5  16        5.92       -3.51     19.30 o 
   2   5  16     1970.55     1935.55     42.61 o 
   3   5  16     1659.13     1599.67     35.59 o 
   4   5  16      208.90      152.90     24.06 o 
   5   5  16      416.93      375.98     26.82 o 
   6   5  16      496.75      545.92     30.08 o 
   7   5  16       26.29       48.13     22.81 o 
   8   5  16       18.43       -1.75     25.32 o 
   9   5  16       38.83       21.56     26.07 o 
  10   5  16        0.54       -3.26     28.57 o 
  11   5  16       26.21      -28.83     28.83 o 
  12   5  16        0.53       29.58     31.58 o 
 -14   6  16       86.50      114.05     33.59 o 
 -13   6  16      137.57      158.41     31.58 o 
 -12   6  16       80.17       85.22     30.83 o 
 -11   6  16      280.02      331.11     28.83 o 
 -10   6  16      263.79      284.74     28.57 o 
  -9   6  16       48.49       50.13     23.81 o 
  -8   6  16      155.44      168.94     24.31 o 
  -7   6  16       89.18       94.25     23.81 o 
  -6   6  16      787.68      870.52     30.08 o 
  -5   6  16      262.54      212.55     24.06 o 
  -4   6  16      308.88      317.08     24.31 o 
  -3   6  16     1028.03     1037.21     30.33 o 
  -2   6  16      575.43      556.20     27.07 o 
  -1   6  16      805.93      884.81     29.58 o 
   0   6  16      305.19      257.81     16.57 o 
   1   6  16        0.93       10.53     19.80 o 
   2   6  16      761.76      838.44     28.07 o 
   3   6  16      952.44     1001.61     32.33 o 
   4   6  16      145.53      128.84     25.32 o 
   5   6  16      480.23      442.15     29.33 o 
   6   6  16      442.10      474.99     30.08 o 
   7   6  16      501.77      545.92     31.58 o 
   8   6  16      385.90      417.09     31.08 o 
   9   6  16       27.84        7.27     25.82 o 
  10   6  16       43.04       12.03     30.08 o 
  11   6  16       89.96      128.33     31.08 o 
 -13   7  16        7.28       -0.50     30.58 o 
 -12   7  16       13.85      -28.83     28.83 o 
 -11   7  16       20.40       34.34     27.07 o 
 -10   7  16       75.97       36.60     27.57 o 
  -9   7  16       12.07       -1.00     24.31 o 
  -8   7  16        3.92      -19.55     23.56 o 
  -7   7  16       62.56       48.13     24.81 o 
  -6   7  16        7.59       11.28     23.81 o 
  -5   7  16     1111.50      995.35     34.09 o 
  -4   7  16      205.79      227.34     25.07 o 
  -3   7  16       11.76        7.77     21.31 o 
  -2   7  16      863.32      771.01     30.33 o 
  -1   7  16     1066.24     1132.96     33.09 o 
   0   7  16       78.72       85.27     16.28 o 
   1   7  16       27.18       46.12     22.56 o 
   2   7  16      170.66      142.12     24.31 o 
   3   7  16      673.83      595.55     31.33 o 
   4   7  16        2.40      -13.79     24.06 o 
   5   7  16      112.95       90.74     26.82 o 
   6   7  16        5.74       20.55     24.31 o 
   7   7  16        1.86        4.26     25.57 o 
   8   7  16      181.10      157.91     28.83 o 
   9   7  16       22.63        8.02     30.08 o 
  10   7  16       21.39       67.68     31.08 o 
 -12   8  16        0.51      -30.33     30.33 o 
 -11   8  16        1.67      -10.78     28.32 o 
 -10   8  16        4.42       42.86     27.32 o 
  -9   8  16       83.51       77.95     27.07 o 
  -8   8  16        7.92       28.83     25.82 o 
  -7   8  16       24.12       24.81     25.07 o 
  -6   8  16       96.27       73.44     23.56 o 
  -5   8  16       89.88      111.79     24.06 o 
  -4   8  16      427.17      417.59     28.57 o 
  -3   8  16       79.28       60.66     24.81 o 
  -2   8  16        4.17       11.03     22.31 o 
  -1   8  16       24.33       32.08     23.31 o 
   0   8  16        2.78       11.15     16.13 o 
   1   8  16       17.75       15.04     21.81 o 
   2   8  16       13.45       31.58     23.06 o 
   3   8  16      131.54      143.88     25.07 o 
   4   8  16        1.78       22.56     24.81 o 
   5   8  16      115.56      119.56     25.57 o 
   6   8  16       24.88       29.33     26.32 o 
   7   8  16      228.27      255.42     30.83 o 
   8   8  16       48.92       75.45     30.08 o 
   9   8  16        2.73       19.05     30.58 o 
 -10   9  16        0.07       -8.77     29.83 o 
  -9   9  16       70.43       58.65     28.83 o 
  -8   9  16        2.49       51.13     25.07 o 
  -7   9  16        0.02        1.25     29.08 o 
  -6   9  16      209.99      238.12     28.32 o 
  -5   9  16        0.10       30.08     24.56 o 
  -4   9  16      638.20      706.59     32.33 o 
  -3   9  16      167.68      157.91     25.82 o 
  -2   9  16       31.77       58.65     24.06 o 
  -1   9  16       64.41       73.94     23.56 o 
   0   9  16        7.05       -9.06     16.93 o 
   1   9  16      486.28      446.92     30.08 o 
   2   9  16        4.98       18.30     24.31 o 
   3   9  16       21.83       56.65     25.57 o 
   4   9  16       41.43       35.59     25.82 o 
   5   9  16       39.97       64.67     27.82 o 
   6   9  16       22.42        5.01     28.07 o 
   7   9  16       62.92       62.41     32.59 o 
   8   9  16       12.41       -3.51     29.08 o 
  -9  10  16        4.91       31.33     30.58 o 
  -8  10  16        8.53       -6.52     30.33 o 
  -7  10  16      234.66      242.63     31.58 o 
  -6  10  16       23.74       25.57     27.07 o 
  -5  10  16      275.95      241.88     30.33 o 
  -4  10  16        4.34        5.01     26.32 o 
  -3  10  16       21.21       23.56     26.32 o 
  -2  10  16      802.74      835.68     36.60 o 
  -1  10  16        2.63       -5.51     25.32 o 
   0  10  16      315.40      304.54     21.18 o 
   1  10  16        0.16        1.00     24.56 o 
   2  10  16        2.46        6.52     25.32 o 
   3  10  16       10.97        2.51     26.07 o 
   4  10  16       79.26       28.57     29.08 o 
   5  10  16       20.25       37.10     28.57 o 
   6  10  16       81.41       80.21     30.58 o 
  -6  11  16      651.35      667.49     40.86 o 
  -5  11  16      140.45      121.07     31.58 o 
  -4  11  16        0.04       22.56     28.57 o 
  -3  11  16       84.78       86.98     32.08 o 
  -2  11  16      125.01      125.58     28.57 o 
  -1  11  16       11.92       -2.26     27.57 o 
   0  11  16       50.88       86.03     19.58 o 
   1  11  16       94.66       83.47     27.57 o 
   2  11  16       17.85       41.86     28.57 o 
   3  11  16      100.00       83.22     30.08 o 
   4  11  16       80.63       77.95     29.08 o 
 -15   1  17      125.62      152.65     31.83 o 
 -14   1  17       69.71       63.67     28.32 o 
 -13   1  17       12.66       10.28     24.81 o 
 -12   1  17       42.89       72.19     25.32 o 
 -11   1  17       30.12       22.81     22.31 o 
 -10   1  17      171.22      158.16     23.81 o 
  -9   1  17      676.95      650.45     28.83 o 
  -8   1  17      165.93      127.58     22.56 o 
  -7   1  17        1.59       -3.01     19.30 o 
  -6   1  17      563.65      504.32     22.31 o 
  -5   1  17     1041.61     1044.22     25.82 o 
  -4   1  17     1797.53     1842.81     34.09 o 
  -3   1  17      644.81      582.02     19.80 o 
  -2   1  17       92.03       84.47     14.54 o 
  -1   1  17     1997.38     2085.94     39.60 o 
   0   1  17     3913.96     3946.08    195.64 o 
   1   1  17      743.00      694.81     21.56 o 
   2   1  17     1437.60     1474.60     34.34 o 
   3   1  17      116.03      109.29     18.80 o 
   4   1  17      208.78      212.30     21.31 o 
   5   1  17     1155.67     1195.87     31.58 o 
   6   1  17       38.91       22.56     22.31 o 
   7   1  17      432.96      372.97     26.07 o 
   8   1  17       72.54       77.45     24.56 o 
   9   1  17       19.13       12.53     23.81 o 
  10   1  17       23.56       -6.77     26.07 o 
  11   1  17       46.72       59.66     27.82 o 
  12   1  17        0.01       29.58     29.83 o 
  13   1  17        1.09       -2.76     32.33 o 
 -15   2  17       21.14       57.15     32.59 o 
 -14   2  17      112.15      150.14     29.33 o 
 -13   2  17       26.63       69.18     26.82 o 
 -12   2  17     1107.28     1156.77     37.85 o 
 -11   2  17      696.18      629.64     31.33 o 
 -10   2  17       93.26       62.91     23.06 o 
  -9   2  17       40.02       51.13     21.81 o 
  -8   2  17       90.30      112.79     23.56 o 
  -7   2  17      946.65      903.11     27.82 o 
  -6   2  17     1018.59     1049.99     27.07 o 
  -5   2  17      713.02      788.31     24.56 o 
  -4   2  17      988.02     1026.93     26.57 o 
  -3   2  17      265.12      243.39     17.55 o 
  -2   2  17     3934.32     3848.79     64.42 o 
  -1   2  17    13741.88    14391.30    179.72 o 
   0   2  17        5.14       12.18     11.34 o 
   1   2  17      247.34      248.15     18.80 o 
   2   2  17       21.10       30.33     17.30 o 
   3   2  17        0.27        2.51     16.79 o 
   4   2  17     3083.65     3037.68     54.64 o 
   5   2  17      329.70      353.17     26.57 o 
   6   2  17     1401.69     1234.72     34.84 o 
   7   2  17       35.76       21.81     20.55 o 
   8   2  17        3.93      -23.56     23.56 o 
   9   2  17      137.91      137.11     26.82 o 
  10   2  17      269.02      337.88     28.57 o 
  11   2  17      265.50      323.85     31.33 o 
  12   2  17        0.80       -3.51     28.83 o 
 -15   3  17       20.02       17.80     30.58 o 
 -14   3  17       17.64       38.35     30.08 o 
 -13   3  17       31.66       54.89     26.57 o 
 -12   3  17      467.47      502.81     31.08 o 
 -11   3  17       23.49       38.35     23.81 o 
 -10   3  17      351.30      307.55     26.57 o 
  -9   3  17       27.44        0.75     22.06 o 
  -8   3  17      342.81      326.35     24.81 o 
  -7   3  17       24.85       18.30     19.30 o 
  -6   3  17      937.50      902.35     27.57 o 
  -5   3  17      131.82      119.81     19.30 o 
  -4   3  17     2861.13     3064.75     56.15 o 
  -3   3  17       21.41       10.53     15.54 o 
  -2   3  17      412.46      476.74     21.05 o 
  -1   3  17     1231.97     1311.67     28.07 o 
   0   3  17     1491.86     1595.65     49.13 o 
   1   3  17      288.44      218.07     19.80 o 
   2   3  17      249.91      291.01     21.05 o 
   3   3  17     2253.18     2266.41     43.11 o 
   4   3  17     2578.08     2726.11     48.88 o 
   5   3  17       17.17       18.30     21.81 o 
   6   3  17      602.95      578.76     28.32 o 
   7   3  17       73.77      104.77     23.56 o 
   8   3  17       48.71       26.57     24.56 o 
   9   3  17       12.70       35.34     24.81 o 
  10   3  17       22.36       20.05     26.07 o 
  11   3  17       39.99       42.86     30.33 o 
  12   3  17        3.25       57.15     30.08 o 
 -15   4  17       34.76       38.35     33.34 o 
 -14   4  17        0.40      -26.07     29.58 o 
 -13   4  17       16.70       46.62     30.33 o 
 -12   4  17       14.10       21.05     25.57 o 
 -11   4  17        7.64       -5.51     24.56 o 
 -10   4  17       34.21       29.08     23.06 o 
  -9   4  17        0.42       -9.02     21.56 o 
  -8   4  17      580.00      564.72     28.07 o 
  -7   4  17      656.33      575.00     26.57 o 
  -6   4  17      449.26      450.17     25.32 o 
  -5   4  17       47.58       41.86     19.80 o 
  -4   4  17       90.36       68.43     19.30 o 
  -3   4  17      811.72      816.88     25.57 o 
  -2   4  17        0.83       15.29     17.04 o 
  -1   4  17      843.44      917.39     26.82 o 
   0   4  17       30.35       36.23     12.83 o 
   1   4  17     1086.42     1068.79     28.07 o 
   2   4  17     2895.00     2778.25     52.39 o 
   3   4  17     1167.73     1093.10     31.33 o 
   4   4  17      138.49      126.58     23.81 o 
   5   4  17        6.62        2.76     22.81 o 
   6   4  17      177.42      179.97     25.82 o 
   7   4  17      117.49       98.51     23.81 o 
   8   4  17        2.51      -17.04     24.56 o 
   9   4  17      197.95      167.69     27.57 o 
  10   4  17       93.33      103.27     29.08 o 
  11   4  17        0.00       -5.77     28.32 o 
  12   4  17       55.89       45.12     31.58 o 
 -14   5  17       54.65       36.09     29.83 o 
 -13   5  17       17.67       52.39     28.32 o 
 -12   5  17        5.23       21.05     27.32 o 
 -11   5  17        3.69        5.01     24.56 o 
 -10   5  17        1.30       31.33     24.81 o 
  -9   5  17       71.01       75.20     25.57 o 
  -8   5  17     2259.89     2185.45     46.62 o 
  -7   5  17     1077.06     1063.53     31.58 o 
  -6   5  17      127.62      104.02     21.81 o 
  -5   5  17      670.83      711.61     27.07 o 
  -4   5  17      575.88      566.98     25.57 o 
  -3   5  17      348.78      381.24     22.56 o 
  -2   5  17      479.23      544.67     25.57 o 
  -1   5  17       57.70       72.44     21.05 o 
   0   5  17      964.27      914.21     71.31 o 
   1   5  17      268.89      228.35     21.56 o 
   2   5  17     1136.86     1131.95     32.08 o 
   3   5  17      277.43      267.20     24.56 o 
   4   5  17     1013.60     1137.47     33.34 o 
   5   5  17      159.69      151.65     23.56 o 
   6   5  17      600.15      699.58     30.33 o 
   7   5  17        0.09      -23.81     23.81 o 
   8   5  17        7.85       11.78     25.57 o 
   9   5  17        2.06       14.79     26.32 o 
  10   5  17      368.78      373.22     34.09 o 
  11   5  17       46.14       62.91     30.83 o 
 -13   6  17       36.15       15.29     32.08 o 
 -12   6  17      165.70      180.72     31.58 o 
 -11   6  17      124.86      101.77     27.57 o 
 -10   6  17        1.13        2.26     24.81 o 
  -9   6  17       22.15        3.01     23.56 o 
  -8   6  17        2.98        2.51     22.31 o 
  -7   6  17     1892.44     1834.54     40.36 o 
  -6   6  17       89.31       76.20     23.31 o 
  -5   6  17       10.12        1.75     22.31 o 
  -4   6  17      244.46      236.87     22.81 o 
  -3   6  17      182.82      206.04     22.81 o 
  -2   6  17      501.64      491.28     25.07 o 
  -1   6  17     2612.13     2691.52     50.13 o 
   0   6  17       85.92       47.56     15.06 o 
   1   6  17      169.03      167.19     22.31 o 
   2   6  17      141.65      107.53     23.81 o 
   3   6  17      423.57      380.74     28.57 o 
   4   6  17      316.40      271.46     27.32 o 
   5   6  17       61.70       38.85     25.07 o 
   6   6  17      128.73      149.14     25.82 o 
   7   6  17      161.00      110.29     27.32 o 
   8   6  17       20.18       51.13     25.82 o 
   9   6  17        0.29       -2.51     28.32 o 
  10   6  17        0.42        6.02     29.08 o 
  11   6  17        7.51        9.27     31.58 o 
 -13   7  17       13.31       20.80     29.83 o 
 -12   7  17        0.01       15.04     29.58 o 
 -11   7  17       40.04       64.67     29.33 o 
 -10   7  17        2.41       11.28     27.07 o 
  -9   7  17      233.62      286.50     28.57 o 
  -8   7  17      377.92      379.49     29.08 o 
  -7   7  17        0.79       -6.02     23.06 o 
  -6   7  17      264.23      273.71     25.57 o 
  -5   7  17      124.42       91.74     23.06 o 
  -4   7  17      962.16      880.55     33.09 o 
  -3   7  17      196.85      220.32     23.81 o 
  -2   7  17       88.35       78.45     23.31 o 
  -1   7  17      159.21      195.76     23.56 o 
   0   7  17      330.40      328.85     18.61 o 
   1   7  17       19.59       37.10     21.56 o 
   2   7  17     1199.26     1145.49     35.09 o 
   3   7  17       28.87       13.54     22.81 o 
   4   7  17       24.67       32.08     24.06 o 
   5   7  17       88.43      129.34     25.57 o 
   6   7  17       22.46       45.12     25.32 o 
   7   7  17        1.95        3.76     26.82 o 
   8   7  17       80.62       87.98     27.57 o 
   9   7  17       84.68      142.62     31.33 o 
  10   7  17      127.16      134.85     33.09 o 
 -11   8  17        4.83       12.03     29.58 o 
 -10   8  17      446.42      463.96     34.84 o 
  -9   8  17      178.20      215.81     28.57 o 
  -8   8  17        3.80       -7.77     25.07 o 
  -7   8  17      122.03       95.50     25.82 o 
  -6   8  17       87.90       75.70     24.81 o 
  -5   8  17      101.80      129.59     24.81 o 
  -4   8  17      226.03      207.79     26.32 o 
  -3   8  17      933.51      921.40     33.34 o 
  -2   8  17       32.58       47.37     22.06 o 
  -1   8  17     1151.36      951.73     32.33 o 
   0   8  17       91.57       89.68     16.74 o 
   1   8  17      224.77      240.63     26.57 o 
   2   8  17      238.37      242.88     26.57 o 
   3   8  17        0.34      -11.78     23.31 o 
   4   8  17        6.48       -6.27     23.81 o 
   5   8  17       94.74      127.33     26.57 o 
   6   8  17       50.58       42.86     26.07 o 
   7   8  17       71.89      118.31     29.58 o 
   8   8  17      373.23      397.54     37.10 o 
   9   8  17       15.94       25.32     31.08 o 
 -10   9  17        5.58       -1.25     29.33 o 
  -9   9  17       79.87       85.97     29.58 o 
  -8   9  17        1.06       -2.01     27.82 o 
  -7   9  17      104.06      138.11     28.57 o 
  -6   9  17      773.04      765.50     35.84 o 
  -5   9  17      444.43      450.43     32.08 o 
  -4   9  17        7.74        1.75     24.31 o 
  -3   9  17       27.63       67.68     25.07 o 
  -2   9  17       19.99       40.61     24.31 o 
  -1   9  17      105.12      105.27     25.07 o 
   0   9  17      145.71      138.95     18.08 o 
   1   9  17        0.06       -1.50     25.07 o 
   2   9  17        9.59       38.35     24.06 o 
   3   9  17        4.05       26.32     25.82 o 
   4   9  17      236.02      246.14     29.33 o 
   5   9  17      336.80      330.36     32.59 o 
   6   9  17      109.76      127.83     30.08 o 
   7   9  17        1.50      -28.07     28.07 o 
  -8  10  17      153.89      114.55     32.84 o 
  -7  10  17       40.64       13.79     29.58 o 
  -6  10  17       52.62       43.36     28.83 o 
  -5  10  17       51.08       73.94     27.82 o 
  -4  10  17      311.23      282.49     30.58 o 
  -3  10  17      124.90      131.34     28.32 o 
  -2  10  17       63.87       82.21     27.07 o 
  -1  10  17       95.33       54.89     27.32 o 
   0  10  17       88.12      102.34     19.40 o 
   1  10  17        3.27        8.52     24.56 o 
   2  10  17       52.44       46.12     27.32 o 
   3  10  17       86.83       75.20     28.57 o 
   4  10  17       35.84       20.05     28.32 o 
   5  10  17        5.75       37.85     29.08 o 
   6  10  17        0.02        0.75     28.32 o 
  -6  11  17       13.11       -2.76     32.33 o 
  -5  11  17       61.29       68.68     32.84 o 
  -4  11  17        0.05       -5.77     30.33 o 
  -3  11  17      371.59      381.75     35.09 o 
  -2  11  17       23.30       12.78     29.33 o 
  -1  11  17       59.85      103.77     27.32 o 
   0  11  17       25.54       25.22     19.56 o 
   1  11  17        0.35      -13.28     26.82 o 
   2  11  17       21.48       28.57     29.08 o 
   3  11  17       37.68       44.12     30.08 o 
 -15   0  18      266.84      303.54     34.84 o 
 -14   0  18      242.71      255.92     32.84 o 
 -13   0  18        8.14        3.76     24.81 o 
 -12   0  18       44.61       44.37     24.56 o 
 -11   0  18      237.32      267.20     25.32 o 
 -10   0  18     1239.32     1295.63     35.84 o 
  -9   0  18       59.47       45.62     22.06 o 
  -8   0  18     1171.85     1184.34     31.33 o 
  -7   0  18      507.22      492.28     24.06 o 
  -6   0  18      122.95      140.12     19.05 o 
  -5   0  18     6625.80     6373.63    102.02 o 
  -4   0  18        7.32        3.76     15.04 o 
  -3   0  18       58.26       35.84     15.04 o 
  -2   0  18     3682.98     3613.93     58.40 o 
  -1   0  18       73.57       77.20     15.04 o 
   0   0  18        6.26        6.47     10.79 o 
   1   0  18      103.12       48.38     17.04 o 
   2   0  18     1774.56     1700.19     33.59 o 
   3   0  18      916.52      936.44     25.32 o 
   4   0  18      422.68      344.40     22.81 o 
   5   0  18     1941.58     1984.68     39.35 o 
   6   0  18      973.45      926.92     30.33 o 
   7   0  18     6397.67     6264.35     99.76 o 
   8   0  18     1033.67     1062.02     34.59 o 
   9   0  18       69.82       71.19     24.81 o 
  10   0  18      339.50      323.34     29.33 o 
  11   0  18        7.43       -8.77     25.32 o 
  12   0  18       16.42       41.11     29.58 o 
 -15   1  18       19.77       29.08     29.58 o 
 -14   1  18       91.32       27.07     28.83 o 
 -13   1  18       11.74       38.35     26.07 o 
 -12   1  18        1.74        5.77     23.56 o 
 -11   1  18      113.27       73.19     23.81 o 
 -10   1  18      290.31      255.42     25.82 o 
  -9   1  18     1530.80     1389.63     35.59 o 
  -8   1  18      716.13      793.82     28.57 o 
  -7   1  18      527.35      508.58     24.06 o 
  -6   1  18      115.25      126.58     19.80 o 
  -4   1  18      428.25      444.66     21.31 o 
  -3   1  18      313.39      343.90     19.05 o 
  -2   1  18       94.20      101.26     16.29 o 
  -1   1  18     1137.38     1127.94     26.57 o 
   0   1  18       63.20       46.26     12.40 o 
   1   1  18     1042.40      939.45     25.57 o 
   2   1  18      473.27      460.70     21.05 o 
   3   1  18       30.91       31.08     18.55 o 
   4   1  18     1336.13     1382.36     31.58 o 
   5   1  18       85.07       94.00     21.56 o 
   6   1  18      364.25      368.46     24.81 o 
   7   1  18      100.78      111.79     22.56 o 
   8   1  18      136.00      172.70     24.56 o 
   9   1  18        8.63       14.54     24.56 o 
  10   1  18       81.40       82.97     27.32 o 
  11   1  18      291.36      348.16     31.83 o 
  12   1  18      100.99      145.63     30.83 o 
 -15   2  18       80.53      102.52     33.59 o 
 -14   2  18       37.89        3.01     29.33 o 
 -13   2  18        1.16      -25.57     25.57 o 
 -12   2  18       93.09       93.49     27.07 o 
 -11   2  18       77.57       86.73     26.82 o 
 -10   2  18       71.92       76.20     23.56 o 
  -9   2  18        6.59        6.02     22.56 o 
  -8   2  18      776.24      787.05     29.08 o 
  -7   2  18      208.33      231.86     22.56 o 
  -6   2  18      206.41      179.47     21.31 o 
  -5   2  18     1532.20     1624.74     34.84 o 
  -4   2  18      461.93      495.79     21.81 o 
  -3   2  18      120.40      104.02     16.79 o 
  -2   2  18       63.22       56.40     17.30 o 
  -1   2  18      587.55      546.93     24.31 o 
   0   2  18      236.91      309.18     23.31 o 
   1   2  18      921.08      912.13     24.81 o 
   2   2  18      307.52      259.68     20.30 o 
   3   2  18       63.64       92.99     19.05 o 
   4   2  18        0.09        2.01     21.31 o 
   5   2  18     1568.15     1392.38     35.84 o 
   6   2  18      230.60      257.92     23.81 o 
   7   2  18      413.88      409.57     26.57 o 
   8   2  18       65.61       49.38     24.81 o 
   9   2  18       19.74       36.60     24.81 o 
  10   2  18       22.12       -0.50     26.57 o 
  11   2  18        0.42      -12.78     28.07 o 
  12   2  18       57.08       63.16     31.08 o 
 -15   3  18        0.04       39.85     29.83 o 
 -14   3  18      239.24      223.58     33.09 o 
 -13   3  18        0.03        6.52     25.82 o 
 -12   3  18        0.80        2.76     25.82 o 
 -11   3  18      191.39      229.85     27.32 o 
 -10   3  18        0.71      -12.53     21.81 o 
  -9   3  18      867.51      767.00     30.08 o 
  -8   3  18      522.34      485.77     26.57 o 
  -7   3  18      257.30      273.21     23.06 o 
  -6   3  18       41.65       66.92     20.05 o 
  -5   3  18        4.35       13.54     17.55 o 
  -4   3  18      228.53      216.31     19.80 o 
  -3   3  18       36.13       36.09     17.04 o 
  -2   3  18      670.25      656.71     24.06 o 
  -1   3  18      460.89      437.89     21.05 o 
   0   3  18        3.98        4.30     11.78 o 
   1   3  18     1270.00     1168.55     30.33 o 
   2   3  18      877.69      811.12     26.82 o 
   3   3  18      298.42      259.68     24.56 o 
   4   3  18     1763.18     1734.02     40.86 o 
   5   3  18     1506.05     1476.10     36.60 o 
   6   3  18      369.80      319.58     25.57 o 
   7   3  18        3.49       42.36     21.31 o 
   8   3  18       63.36       63.16     25.32 o 
   9   3  18      473.15      372.22     30.33 o 
  10   3  18      247.75      285.75     31.58 o 
  11   3  18      316.73      340.89     33.84 o 
  12   3  18       10.53       58.65     29.33 o 
 -14   4  18      192.52      194.26     32.84 o 
 -13   4  18      183.17      205.79     31.58 o 
 -12   4  18       80.27      109.03     26.57 o 
 -11   4  18      188.18      215.06     27.82 o 
 -10   4  18      185.65      164.18     26.07 o 
  -9   4  18      532.01      465.46     28.32 o 
  -8   4  18        0.86       -6.52     22.81 o 
  -7   4  18      392.35      311.81     24.31 o 
  -6   4  18        3.05       14.29     19.80 o 
  -5   4  18      336.75      357.68     22.31 o 
  -4   4  18      289.58      268.70     21.56 o 
  -3   4  18        6.31      -10.28     18.55 o 
  -2   4  18      101.30       79.46     20.30 o 
  -1   4  18     2264.65     2281.70     47.12 o 
   0   4  18      382.38      351.73     15.77 o 
   1   4  18      231.38      233.86     22.56 o 
   2   4  18        0.92       31.33     20.80 o 
   3   4  18     1906.25     1745.30     38.60 o 
   4   4  18      867.70      841.95     30.83 o 
   5   4  18       64.44       51.89     22.06 o 
   6   4  18       93.71       79.96     23.06 o 
   7   4  18      289.81      310.56     27.32 o 
   8   4  18        2.09       -5.51     25.32 o 
   9   4  18      416.65      404.81     33.09 o 
  10   4  18       15.72       36.09     29.08 o 
  11   4  18       86.66       91.49     30.08 o 
 -14   5  18       70.04       40.36     31.83 o 
 -13   5  18       81.44       82.97     30.08 o 
 -12   5  18        0.01      -11.03     26.57 o 
 -11   5  18      224.12      174.46     28.32 o 
 -10   5  18     1001.45      926.42     37.35 o 
  -9   5  18      345.53      394.78     27.82 o 
  -8   5  18      987.04      935.94     34.09 o 
  -7   5  18      410.78      433.13     26.82 o 
  -6   5  18       46.00       81.71     21.56 o 
  -5   5  18      161.18      191.00     22.06 o 
  -4   5  18      280.80      280.98     23.56 o 
  -3   5  18      141.50      172.20     21.31 o 
  -2   5  18     1515.76     1466.83     35.34 o 
  -1   5  18      147.74      197.52     22.56 o 
   0   5  18      807.73      794.93     41.11 o 
   1   5  18       11.30       30.33     20.05 o 
   2   5  18      133.84      139.86     23.06 o 
   3   5  18      735.67      721.88     29.08 o 
   4   5  18      192.10      148.14     25.32 o 
   5   5  18       48.17       36.34     23.56 o 
   6   5  18       80.81       56.65     24.56 o 
   7   5  18        0.23        3.51     24.56 o 
   8   5  18        0.02        2.51     25.57 o 
   9   5  18      278.52      322.59     30.33 o 
  10   5  18       85.64      107.78     30.83 o 
  11   5  18        0.52        6.27     29.83 o 
 -13   6  18       60.51       50.63     30.83 o 
 -12   6  18      241.45      250.90     32.59 o 
 -11   6  18       49.14       85.72     29.08 o 
 -10   6  18      179.66      219.32     28.07 o 
  -9   6  18        0.02       -7.27     23.56 o 
  -8   6  18        1.26        9.02     23.31 o 
  -7   6  18      271.37      247.65     26.07 o 
  -6   6  18      314.41      261.93     25.07 o 
  -5   6  18      171.30      170.95     23.56 o 
  -4   6  18       61.48       65.67     22.31 o 
  -3   6  18      843.38      824.65     29.08 o 
  -2   6  18       79.59      116.05     21.81 o 
  -1   6  18       88.81       60.91     20.55 o 
   0   6  18        1.69        3.37     13.91 o 
   1   6  18      758.66      733.41     28.83 o 
   2   6  18       58.24       39.85     21.81 o 
   3   6  18      335.43      310.56     25.57 o 
   4   6  18       78.96       59.41     24.06 o 
   5   6  18      764.09      828.16     32.59 o 
   6   6  18      104.51      128.08     26.32 o 
   7   6  18      114.61      119.31     27.07 o 
   8   6  18      182.96      183.23     30.08 o 
   9   6  18        6.09       31.83     28.07 o 
  10   6  18       20.62       30.33     29.33 o 
 -12   7  18        0.48        7.02     29.33 o 
 -11   7  18        8.72       -5.01     28.32 o 
 -10   7  18      326.74      390.52     32.08 o 
  -9   7  18      204.64      204.28     28.07 o 
  -8   7  18       22.60       47.62     23.56 o 
  -7   7  18       58.56       48.13     23.56 o 
  -6   7  18       85.27       80.46     22.56 o 
  -5   7  18      445.89      372.72     27.07 o 
  -4   7  18      340.82      394.78     26.82 o 
  -3   7  18        0.43       18.55     22.06 o 
  -2   7  18      280.43      283.49     25.32 o 
  -1   7  18      297.08      298.53     25.82 o 
   0   7  18     2607.12     2466.85    103.90 o 
   1   7  18       31.08       79.21     24.81 o 
   2   7  18     1763.59     1769.62     41.11 o 
   3   7  18       70.05       52.39     23.81 o 
   4   7  18      115.91       76.45     25.82 o 
   5   7  18       47.02       62.91     25.32 o 
   6   7  18        6.81       25.57     25.32 o 
   7   7  18      180.29      209.55     30.08 o 
   8   7  18       54.51       63.42     27.82 o 
   9   7  18       26.91       37.10     28.57 o 
 -11   8  18       21.63       -4.26     30.08 o 
 -10   8  18        7.70       24.56     27.82 o 
  -9   8  18       34.31       49.88     27.82 o 
  -8   8  18      178.20      199.27     27.32 o 
  -7   8  18        5.59       12.28     25.07 o 
  -6   8  18       14.97       39.35     24.06 o 
  -5   8  18       17.34        3.26     24.56 o 
  -4   8  18        0.26       10.03     23.06 o 
  -3   8  18      119.55      118.56     24.81 o 
  -2   8  18       42.62       24.56     24.56 o 
  -1   8  18      158.96      166.94     25.32 o 
   0   8  18       10.95        6.83     16.48 o 
   1   8  18      195.47      187.99     26.57 o 
   2   8  18       28.96       58.90     24.56 o 
   3   8  18       34.70       -7.77     24.81 o 
   4   8  18      166.69      172.45     27.57 o 
   5   8  18        0.94      -10.53     27.82 o 
   6   8  18       20.69       23.56     26.57 o 
   7   8  18        0.42       21.05     28.32 o 
   8   8  18       10.48        6.52     29.83 o 
 -10   9  18        0.02       17.30     29.08 o 
  -9   9  18        0.00       -2.01     30.58 o 
  -8   9  18        5.18       40.36     27.82 o 
  -7   9  18      131.29      142.37     27.07 o 
  -6   9  18       87.90       89.98     27.32 o 
  -5   9  18      247.31      306.80     29.58 o 
  -4   9  18       88.63      108.53     24.81 o 
  -3   9  18      170.06      128.33     27.07 o 
  -2   9  18      122.35      107.53     26.32 o 
  -1   9  18        0.89      -22.81     23.06 o 
   0   9  18      453.61      457.70     21.79 o 
   1   9  18       12.40       39.85     24.81 o 
   2   9  18       38.61       41.86     25.82 o 
   3   9  18       82.44      113.30     27.82 o 
   4   9  18       36.50       29.58     28.07 o 
   5   9  18       18.34        0.00     28.07 o 
   6   9  18        3.71       34.84     29.08 o 
   7   9  18       16.62        2.01     29.58 o 
  -8  10  18       43.92       46.62     30.33 o 
  -7  10  18      136.77      131.59     32.84 o 
  -6  10  18      185.28      243.13     31.58 o 
  -5  10  18        1.77       12.28     27.57 o 
  -4  10  18       18.42        6.52     26.32 o 
  -3  10  18      108.50      102.77     28.07 o 
  -2  10  18      214.88      338.88     31.33 o 
  -1  10  18      503.90      557.45     34.34 o 
   0  10  18       12.22        9.02     18.08 o 
   1  10  18      105.29       69.18     29.08 o 
   2  10  18        2.84        4.01     27.82 o 
   3  10  18        1.73       15.29     27.57 o 
   4  10  18       48.48      102.52     30.58 o 
   5  10  18       18.80       -3.51     28.32 o 
  -5  11  18      204.67      200.52     34.34 o 
  -4  11  18        1.35      -10.03     30.08 o 
  -3  11  18       81.30       57.15     32.08 o 
  -2  11  18        3.36       -0.25     29.33 o 
  -1  11  18        0.63       -5.51     28.07 o 
   0  11  18       10.30       14.91     20.56 o 
   1  11  18      157.25      162.42     29.58 o 
   2  11  18      150.15      135.85     31.58 o 
 -15   1  19        2.33       23.06     31.33 o 
 -14   1  19      218.25      241.38     31.33 o 
 -13   1  19        0.14      -17.55     24.81 o 
 -12   1  19      157.55      137.86     25.57 o 
 -11   1  19      170.13      155.66     24.81 o 
 -10   1  19       47.18       24.56     22.56 o 
  -9   1  19        6.06       14.79     22.06 o 
  -8   1  19     1428.34     1392.63     34.09 o 
  -7   1  19       32.52       25.82     20.55 o 
  -6   1  19      288.53      263.94     23.31 o 
  -5   1  19      472.28      448.92     23.06 o 
  -4   1  19      940.92      934.19     25.32 o 
  -3   1  19      568.30      575.50     22.06 o 
  -2   1  19     1171.42     1142.73     26.32 o 
  -1   1  19      333.50      369.97     21.31 o 
   0   1  19      543.35      550.87     24.56 o 
   1   1  19       10.25        0.25     17.55 o 
   2   1  19      788.48      774.77     25.07 o 
   3   1  19      467.18      431.63     24.06 o 
   4   1  19       53.51       19.30     22.56 o 
   5   1  19       29.63       43.61     20.80 o 
   6   1  19      237.21      247.65     24.06 o 
   7   1  19        8.16       -0.75     23.56 o 
   8   1  19        6.58       32.84     22.81 o 
   9   1  19        0.42       41.61     25.32 o 
  10   1  19        5.56       24.06     26.07 o 
  11   1  19       33.28       36.85     28.83 o 
  12   1  19       29.05       30.83     31.83 o 
 -15   2  19       21.24        3.26     31.58 o 
 -14   2  19       90.17      141.37     29.58 o 
 -13   2  19       22.54       27.57     25.57 o 
 -12   2  19        1.69      -17.30     24.56 o 
 -11   2  19      816.93      814.88     33.34 o 
 -10   2  19       17.73       10.03     22.81 o 
  -9   2  19     1078.18     1011.89     32.84 o 
  -8   2  19     1119.55     1090.60     33.34 o 
  -7   2  19      265.95      264.69     22.81 o 
  -6   2  19      560.97      546.93     24.56 o 
  -5   2  19      717.07      798.83     26.07 o 
  -4   2  19        1.53        4.01     18.05 o 
  -3   2  19      103.18      113.04     18.05 o 
  -2   2  19     1363.22     1330.97     28.32 o 
  -1   2  19      264.18      276.97     20.55 o 
   0   2  19     1249.00     1259.43     75.45 o 
   1   2  19     1057.04      994.34     26.82 o 
   2   2  19        0.69        0.00     18.55 o 
   3   2  19     1322.77     1345.26     31.58 o 
   4   2  19     1411.58     1493.15     37.10 o 
   5   2  19      222.67      235.61     24.31 o 
   6   2  19       31.10        5.26     21.05 o 
   7   2  19       98.96      115.55     24.06 o 
   8   2  19      488.19      584.78     30.08 o 
   9   2  19      103.10       90.24     26.07 o 
  10   2  19       12.29       -8.27     27.82 o 
  11   2  19        0.98        3.76     27.82 o 
  12   2  19       25.88       65.67     31.08 o 
 -15   3  19       62.64       47.87     31.33 o 
 -14   3  19       52.89       36.60     30.83 o 
 -13   3  19      178.65      210.55     29.83 o 
 -12   3  19      113.45      110.79     27.07 o 
 -11   3  19       98.99       98.76     26.07 o 
 -10   3  19        7.52       11.28     22.31 o 
  -9   3  19       13.53       12.78     22.31 o 
  -8   3  19      128.90      159.42     23.56 o 
  -7   3  19      471.99      507.07     25.32 o 
  -6   3  19       13.45        6.77     19.80 o 
  -5   3  19      136.61      168.69     20.55 o 
  -4   3  19       77.28       75.95     19.05 o 
  -3   3  19     1118.03     1107.39     28.07 o 
  -2   3  19      334.25      358.44     21.56 o 
  -1   3  19       15.35        8.52     17.55 o 
   0   3  19      730.61      717.09     24.69 o 
   1   3  19      945.65      925.67     27.57 o 
   2   3  19      235.80      259.43     21.81 o 
   3   3  19     5537.54     5222.38     88.48 o 
   4   3  19     1580.61     1446.02     37.85 o 
   5   3  19        5.90       -3.26     23.06 o 
   6   3  19       97.06       55.39     22.81 o 
   7   3  19       14.20      -15.29     22.56 o 
   8   3  19      105.77      123.32     26.07 o 
   9   3  19        3.32      -23.06     24.81 o 
  10   3  19        1.91       11.03     28.57 o 
  11   3  19        1.91       26.32     30.33 o 
 -14   4  19       42.96       74.44     32.08 o 
 -13   4  19        0.15      -21.05     28.07 o 
 -12   4  19       16.90        5.01     27.57 o 
 -11   4  19      221.20      228.85     28.07 o 
 -10   4  19       26.23        2.01     24.56 o 
  -9   4  19      397.83      376.73     26.32 o 
  -8   4  19        6.57        4.26     22.56 o 
  -7   4  19      181.08      158.16     24.31 o 
  -6   4  19        0.04       12.03     20.05 o 
  -5   4  19      115.18      107.78     20.55 o 
  -4   4  19      226.93      261.18     22.31 o 
  -3   4  19      577.26      608.34     26.57 o 
  -2   4  19     5566.39     5867.06     96.75 o 
  -1   4  19     2559.67     2707.06     49.88 o 
   0   4  19       56.98       80.66     17.17 o 
   1   4  19       33.10       17.30     19.55 o 
   2   4  19      180.70      173.70     21.81 o 
   3   4  19      154.61       93.74     22.81 o 
   4   4  19      612.19      591.54     27.57 o 
   5   4  19        5.78        0.00     22.06 o 
   6   4  19       11.92        7.77     22.81 o 
   7   4  19      269.38      250.40     28.07 o 
   8   4  19      563.53      597.31     33.34 o 
   9   4  19      148.85      157.41     30.08 o 
  10   4  19        3.71       26.82     27.82 o 
  11   4  19        7.66      -12.78     32.08 o 
 -14   5  19      299.59      294.52     36.34 o 
 -13   5  19        6.64       22.81     28.57 o 
 -12   5  19        0.73       -7.27     28.07 o 
 -11   5  19       50.00       81.46     28.07 o 
 -10   5  19        8.75       28.57     26.82 o 
  -9   5  19       36.69       64.17     25.32 o 
  -8   5  19      172.26      133.35     25.07 o 
  -7   5  19       13.57       31.83     22.56 o 
  -6   5  19       17.09       -6.02     20.80 o 
  -5   5  19      344.69      353.92     24.31 o 
  -4   5  19      606.22      549.94     26.82 o 
  -3   5  19      148.37      174.46     22.31 o 
  -2   5  19      180.49      185.73     22.81 o 
  -1   5  19      801.12      766.75     28.57 o 
   0   5  19       70.05       45.89     14.61 o 
   1   5  19      153.31      181.22     23.56 o 
   2   5  19       27.69       39.35     22.31 o 
   3   5  19      183.78      146.38     24.56 o 
   5   5  19      224.36      226.84     26.07 o 
   6   5  19      108.12       92.24     27.57 o 
   7   5  19      168.90      210.30     26.32 o 
   8   5  19       12.87        7.52     25.07 o 
   9   5  19      131.69      116.80     29.58 o 
  10   5  19       93.81       87.23     32.08 o 
  11   5  19       14.62      -15.29     30.58 o 
 -13   6  19        4.92      -31.33     31.58 o 
 -12   6  19       85.80       76.45     30.33 o 
 -11   6  19      159.45      140.12     29.58 o 
 -10   6  19        2.03       -2.01     25.57 o 
  -9   6  19       39.48       38.35     25.07 o 
  -8   6  19      193.92      179.72     26.07 o 
  -7   6  19      328.18      309.81     26.57 o 
  -6   6  19       30.07       35.09     23.06 o 
  -5   6  19      358.24      377.99     26.57 o 
  -4   6  19      123.25      130.84     23.06 o 
  -3   6  19      269.08      248.15     25.57 o 
  -2   6  19      579.51      562.22     26.32 o 
  -1   6  19      151.59      135.35     23.31 o 
   0   6  19       10.02       32.84     14.98 o 
   1   6  19       87.41       59.15     22.81 o 
   2   6  19       56.90       72.69     23.31 o 
   3   6  19       65.28       61.41     24.31 o 
   4   6  19      114.89      115.30     26.07 o 
   5   6  19      392.15      409.32     29.83 o 
   6   6  19      477.09      465.97     30.83 o 
   7   6  19      117.06      135.85     27.57 o 
   8   6  19      132.80      180.22     29.08 o 
   9   6  19       49.65      108.03     30.83 o 
  10   6  19       59.47      122.07     31.08 o 
 -12   7  19        6.32      -28.83     28.83 o 
 -11   7  19      199.30      219.57     30.33 o 
 -10   7  19       47.69       73.19     27.07 o 
  -9   7  19       58.41       94.75     26.82 o 
  -8   7  19       90.95       58.40     24.56 o 
  -7   7  19       15.22       39.85     24.06 o 
  -6   7  19      111.90      111.04     23.81 o 
  -5   7  19       25.19       10.28     22.81 o 
  -4   7  19        0.88      -21.56     23.06 o 
  -3   7  19       74.93       68.68     22.06 o 
  -2   7  19       80.30       85.47     23.31 o 
  -1   7  19      103.43      152.65     23.31 o 
   0   7  19      252.54      235.89     18.34 o 
   1   7  19      589.03      727.15     29.83 o 
   2   7  19       73.80      120.06     24.06 o 
   3   7  19       55.37       54.39     24.56 o 
   4   7  19      152.36      166.94     26.57 o 
   5   7  19       41.10       67.93     24.81 o 
   6   7  19       61.91       61.66     27.07 o 
   7   7  19       20.46       46.62     28.57 o 
   8   7  19        0.26      -17.30     29.58 o 
   9   7  19        3.05       27.32     30.08 o 
 -11   8  19       20.75       23.31     30.33 o 
 -10   8  19        8.14        1.00     27.57 o 
  -9   8  19       93.31       88.98     29.33 o 
  -8   8  19        4.91       15.79     26.07 o 
  -7   8  19        3.12      -13.03     25.32 o 
  -6   8  19        0.57       -0.75     24.56 o 
  -5   8  19       76.08       78.20     25.32 o 
  -4   8  19      215.52      232.61     27.32 o 
  -3   8  19        3.20        6.27     23.06 o 
  -2   8  19      540.63      571.99     30.08 o 
  -1   8  19      132.27      194.76     26.32 o 
   0   8  19       15.20        0.00     16.12 o 
   1   8  19      353.56      353.42     28.32 o 
   2   8  19        1.87      -10.78     24.56 o 
   3   8  19       74.65       73.94     26.57 o 
   4   8  19        7.96       24.31     26.32 o 
   5   8  19      440.63      529.13     34.84 o 
   6   8  19      328.48      347.66     32.84 o 
   7   8  19        1.39       32.84     29.08 o 
   8   8  19       56.99       35.59     33.09 o 
  -9   9  19        0.01        2.26     29.58 o 
  -8   9  19        0.70       -3.76     28.83 o 
  -7   9  19       86.29      112.29     27.57 o 
  -6   9  19       11.58       14.04     25.07 o 
  -5   9  19      340.24      375.98     31.83 o 
  -4   9  19       29.14       24.31     24.81 o 
  -3   9  19       13.01       -5.77     24.81 o 
  -2   9  19      137.85      170.95     26.32 o 
  -1   9  19       24.26       27.82     24.81 o 
   0   9  19      218.22      269.82     24.06 o 
   1   9  19        5.81       19.05     26.07 o 
   2   9  19        3.74      -16.79     26.82 o 
   3   9  19       32.81       40.10     28.57 o 
   4   9  19       88.05       63.67     27.57 o 
   5   9  19      186.73      148.39     31.83 o 
   6   9  19      162.84      217.32     32.33 o 
  -7  10  19      174.51      234.11     32.84 o 
  -6  10  19       29.17       14.54     29.83 o 
  -5  10  19       60.89      119.56     29.08 o 
  -4  10  19      133.36      100.26     30.83 o 
  -3  10  19       98.57      157.66     29.58 o 
  -2  10  19       55.72       65.92     28.07 o 
  -1  10  19      160.45      221.33     29.33 o 
   0  10  19        6.47       -2.41     18.14 o 
   1  10  19        2.23       29.08     27.32 o 
   2  10  19       22.12       36.60     29.83 o 
   3  10  19       44.61       47.87     29.58 o 
   4  10  19       26.50       42.36     30.08 o 
  -4  11  19      216.41      252.91     34.34 o 
  -3  11  19        0.55       41.61     28.57 o 
  -2  11  19       58.32       31.58     29.83 o 
  -1  11  19        0.30       35.34     28.57 o 
   0  11  19       77.06       72.20     21.62 o 
   1  11  19       68.43       52.14     30.58 o 
 -15   0  20      287.53      307.55     36.09 o 
 -14   0  20      103.09       56.65     31.58 o 
 -13   0  20       60.22       31.33     26.57 o 
 -12   0  20       43.19       31.08     24.06 o 
 -11   0  20       32.21       34.09     24.06 o 
 -10   0  20       18.48       29.08     22.56 o 
  -9   0  20      200.49      205.29     24.81 o 
  -8   0  20      848.23      843.70     29.83 o 
  -7   0  20        8.53       12.78     20.30 o 
  -6   0  20     1098.30     1092.85     29.08 o 
  -5   0  20      299.14      314.57     20.80 o 
  -4   0  20      201.51      228.85     19.80 o 
  -3   0  20      444.60      437.64     20.30 o 
  -2   0  20      100.69       83.97     16.79 o 
  -1   0  20      342.14      337.63     19.30 o 
   0   0  20       54.77       74.20     12.58 o 
   1   0  20     1643.79     1571.60     34.34 o 
   2   0  20      110.78      148.14     20.30 o 
   3   0  20     1474.97     1385.36     33.09 o 
   4   0  20     1745.31     1754.08     36.34 o 
   5   0  20      261.63      299.78     24.31 o 
   6   0  20       40.78       15.29     22.56 o 
   7   0  20      225.27      203.53     24.81 o 
   8   0  20       44.01       62.91     23.81 o 
   9   0  20      111.47       92.99     28.07 o 
  10   0  20        2.11       37.10     26.82 o 
  11   0  20      227.31      223.58     31.08 o 
  12   0  20        0.01       -6.77     32.33 o 
 -15   1  20        0.04        6.52     31.83 o 
 -14   1  20       74.21      110.29     31.33 o 
 -13   1  20       13.73       27.82     25.07 o 
 -12   1  20      291.27      257.92     27.82 o 
 -11   1  20        1.72      -23.06     23.06 o 
 -10   1  20      516.89      509.33     29.08 o 
  -9   1  20      262.66      246.89     25.07 o 
  -8   1  20      307.01      245.14     24.81 o 
  -7   1  20       63.20       60.16     22.56 o 
  -6   1  20     2678.32     2776.24     50.88 o 
  -5   1  20     1182.34     1186.60     30.33 o 
  -4   1  20      357.67      309.06     21.81 o 
  -3   1  20      267.78      253.41     24.31 o 
  -2   1  20       16.03       15.54     18.30 o 
  -1   1  20      857.90      676.52     25.82 o 
   0   1  20     5286.40     5134.96     59.15 o 
   1   1  20      300.92      294.27     21.56 o 
   2   1  20        5.36       -6.02     18.55 o 
   3   1  20     1008.77     1048.99     29.83 o 
   4   1  20     1732.12     1639.28     38.35 o 
   5   1  20       11.83       25.82     20.80 o 
   6   1  20       51.93       86.48     22.31 o 
   7   1  20      273.74      302.29     26.57 o 
   8   1  20      278.95      286.75     27.57 o 
   9   1  20      116.24      112.79     26.32 o 
  10   1  20      111.28      102.02     28.83 o 
  11   1  20      146.53      169.94     32.33 o 
  12   1  20       77.32      110.54     32.08 o 
 -15   2  20        0.12       26.32     32.33 o 
 -14   2  20       14.46      -11.53     29.33 o 
 -13   2  20        0.10        6.02     27.07 o 
 -12   2  20       16.38       31.83     25.07 o 
 -11   2  20      112.10       88.98     25.32 o 
 -10   2  20       79.28       61.41     24.81 o 
  -9   2  20       28.49       70.94     23.31 o 
  -8   2  20       50.59       76.45     23.06 o 
  -7   2  20      439.71      414.58     26.07 o 
  -6   2  20     1672.22     1657.32     39.10 o 
  -5   2  20        0.32        8.77     19.55 o 
  -4   2  20      179.24      158.41     22.81 o 
  -3   2  20      656.89      634.41     24.56 o 
  -2   2  20      110.84      110.54     18.55 o 
  -1   2  20     2330.72     2416.31     46.37 o 
   0   2  20      414.57      398.69     15.86 o 
   1   2  20      118.64      145.63     20.05 o 
   2   2  20      466.23      477.50     24.31 o 
   3   2  20       45.41        9.52     21.05 o 
   4   2  20     4841.95     4774.71     80.96 o 
   5   2  20       10.89        8.77     20.80 o 
   6   2  20       70.09       75.95     22.81 o 
   7   2  20       81.84      153.40     24.06 o 
   8   2  20        4.86        3.01     25.32 o 
   9   2  20       19.40       10.78     26.32 o 
  10   2  20      146.37      123.82     30.83 o 
  11   2  20       54.43       48.88     28.57 o 
 -14   3  20        0.53       -2.76     30.58 o 
 -13   3  20        0.02      -10.53     26.82 o 
 -12   3  20       16.88       72.44     26.57 o 
 -11   3  20       51.77       25.57     26.32 o 
 -10   3  20      146.68      132.09     25.82 o 
  -9   3  20       47.87       28.07     23.06 o 
  -8   3  20     1169.38      996.60     32.59 o 
  -7   3  20      212.04      210.80     23.56 o 
  -6   3  20      131.31      127.58     21.31 o 
  -5   3  20      211.14      177.46     21.31 o 
  -4   3  20      362.69      378.74     23.31 o 
  -3   3  20      423.28      508.58     24.81 o 
  -2   3  20     2181.68     2110.76     41.61 o 
  -1   3  20      635.65      658.47     24.81 o 
   0   3  20        0.14       -2.94     14.09 o 
   2   3  20       24.70       27.07     20.05 o 
   3   3  20      217.76      198.27     24.56 o 
   4   3  20      352.32      290.76     27.07 o 
   5   3  20     1034.40      971.54     33.09 o 
   6   3  20      120.62      113.80     23.56 o 
   7   3  20       56.23       64.42     24.31 o 
   8   3  20      546.73      519.10     32.08 o 
   9   3  20       25.39       12.03     25.07 o 
  10   3  20        0.30      -19.05     28.32 o 
  11   3  20        2.61      -11.28     30.58 o 
 -14   4  20       15.58       11.28     30.83 o 
 -13   4  20      181.93      194.76     32.33 o 
 -12   4  20       18.02       18.55     25.82 o 
 -11   4  20       30.62       -1.00     25.82 o 
 -10   4  20      618.93      672.50     32.33 o 
  -9   4  20        0.41      -12.78     22.81 o 
  -8   4  20        5.55       17.55     21.05 o 
  -7   4  20      405.89      411.32     26.07 o 
  -6   4  20       31.93       43.36     20.80 o 
  -5   4  20      208.08      225.34     22.81 o 
  -4   4  20       47.26       55.39     20.80 o 
  -3   4  20     7487.18     7528.90    112.54 o 
  -2   4  20     1092.65     1109.14     31.58 o 
  -1   4  20     1732.19     1791.17     40.10 o 
   0   4  20      137.95      137.78     20.80 o 
   1   4  20      173.77      171.20     22.31 o 
   2   4  20       80.30       63.67     20.30 o 
   3   4  20       83.85       85.97     23.31 o 
   4   4  20        2.59        9.78     22.31 o 
   5   4  20       68.11       59.41     23.06 o 
   6   4  20       99.89       80.96     24.56 o 
   7   4  20      569.89      540.66     33.34 o 
   8   4  20       98.62      124.07     27.82 o 
   9   4  20        0.36       11.03     26.82 o 
  10   4  20      170.00      186.49     31.33 o 
  11   4  20       15.90       34.34     31.08 o 
 -13   5  20       33.23       17.80     29.33 o 
 -12   5  20       50.37       15.79     28.32 o 
 -11   5  20      320.54      352.17     30.33 o 
 -10   5  20        0.12        6.52     24.31 o 
  -9   5  20      585.43      529.38     30.58 o 
  -8   5  20      100.28       88.48     23.56 o 
  -7   5  20       15.44       24.56     21.56 o 
  -6   5  20       65.77      118.56     23.31 o 
  -5   5  20      127.16      116.55     23.06 o 
  -4   5  20      489.01      440.40     25.82 o 
  -3   5  20        4.15       25.82     20.30 o 
  -2   5  20     1292.17     1221.44     32.08 o 
  -1   5  20      623.37      637.66     28.32 o 
   0   5  20      219.54      219.44     16.04 o 
   1   5  20     2322.34     2329.33     49.13 o 
   2   5  20     2152.30     2042.58     46.62 o 
   3   5  20      107.11       71.94     23.81 o 
   4   5  20     1349.34     1134.96     36.34 o 
   5   5  20      394.39      418.84     28.32 o 
   6   5  20       11.88       -5.26     24.81 o 
   7   5  20      105.29       91.49     25.82 o 
   8   5  20       62.90       64.67     28.32 o 
   9   5  20       58.90       54.64     29.33 o 
  10   5  20        0.79       14.54     33.34 o 
 -13   6  20        9.31       10.03     32.33 o 
 -12   6  20      226.88      265.94     33.84 o 
 -11   6  20      161.90      124.58     28.83 o 
 -10   6  20      113.92      108.28     26.57 o 
  -9   6  20       29.96       28.07     25.32 o 
  -8   6  20        5.04       19.80     23.31 o 
  -7   6  20       31.11       65.92     22.56 o 
  -6   6  20     1069.43     1212.41     36.09 o 
  -5   6  20      874.99      832.92     31.83 o 
  -4   6  20      136.54      131.34     23.06 o 
  -3   6  20      541.15      542.67     28.32 o 
  -2   6  20      170.37      186.74     23.06 o 
  -1   6  20     2033.64     1956.10     43.11 o 
   0   6  20      336.06      356.56     60.91 o 
   1   6  20      258.59      210.30     25.07 o 
   2   6  20      134.46      113.04     23.56 o 
   3   6  20       51.34       49.88     24.06 o 
   4   6  20       20.08       15.29     22.56 o 
   5   6  20      163.40      137.86     27.07 o 
   6   6  20      179.17      154.40     27.57 o 
   7   6  20       10.62       27.57     26.82 o 
   8   6  20       68.80       55.14     27.82 o 
   9   6  20       15.28       37.85     30.33 o 
 -12   7  20       11.09      -20.80     30.33 o 
 -11   7  20       79.37       90.74     30.33 o 
 -10   7  20       25.95       42.61     28.07 o 
  -9   7  20      621.17      637.66     34.84 o 
  -8   7  20      256.86      318.08     29.08 o 
  -7   7  20       22.48       44.12     24.31 o 
  -6   7  20       93.30       92.99     25.07 o 
  -5   7  20       81.82       70.18     25.07 o 
  -4   7  20      251.28      199.02     25.32 o 
  -3   7  20       13.13       21.81     21.81 o 
  -2   7  20       18.36      -13.79     21.81 o 
  -1   7  20      192.57      184.48     25.32 o 
   0   7  20      648.55      571.42     56.52 o 
   1   7  20      272.08      278.98     27.57 o 
   2   7  20      100.22       94.75     25.32 o 
   3   7  20      658.08      724.14     33.34 o 
   4   7  20       50.26       51.38     25.57 o 
   5   7  20        2.29        6.27     26.57 o 
   6   7  20       55.03      101.01     28.83 o 
   7   7  20        0.01        6.27     28.07 o 
   8   7  20        4.08        8.77     30.08 o 
 -11   8  20        8.06        5.01     28.83 o 
 -10   8  20        1.63       -6.52     29.83 o 
  -9   8  20      110.63      118.56     31.08 o 
  -8   8  20       80.78       70.68     27.32 o 
  -7   8  20       20.80       26.32     25.32 o 
  -6   8  20       17.31       32.84     25.57 o 
  -5   8  20      111.53       55.65     26.07 o 
  -4   8  20       58.91       84.47     26.07 o 
  -3   8  20      238.05      215.56     25.82 o 
  -2   8  20        0.25        4.51     24.06 o 
  -1   8  20       25.83       36.85     24.06 o 
   0   8  20      258.41      295.26     19.76 o 
   1   8  20      252.34      258.93     27.32 o 
   2   8  20      227.46      233.61     29.58 o 
   3   8  20       77.47       86.73     26.57 o 
   4   8  20        1.92       38.85     26.32 o 
   5   8  20        5.47       16.54     27.82 o 
   6   8  20      205.62      252.91     33.59 o 
   7   8  20       42.51      101.77     30.33 o 
  -9   9  20        3.22        6.02     30.83 o 
  -8   9  20       77.28       93.24     30.33 o 
  -7   9  20       17.89        0.00     28.32 o 
  -6   9  20       64.46       57.65     28.32 o 
  -5   9  20      166.27      239.63     27.07 o 
  -4   9  20        7.56       27.57     24.81 o 
  -3   9  20       63.41       96.00     27.32 o 
  -2   9  20       24.72       40.86     26.32 o 
  -1   9  20      100.66       85.22     27.82 o 
   0   9  20       43.72       60.68     17.80 o 
   1   9  20        0.50       -4.51     25.57 o 
   2   9  20      110.13      113.55     28.83 o 
   3   9  20        8.05        2.01     27.32 o 
   4   9  20       49.11       82.72     29.58 o 
   5   9  20      100.62      104.27     31.83 o 
   6   9  20       31.65       43.61     32.08 o 
  -7  10  20        3.55        7.52     30.33 o 
  -6  10  20      291.96      278.48     32.84 o 
  -5  10  20        9.77       69.68     28.83 o 
  -4  10  20       35.84       74.19     28.57 o 
  -3  10  20        1.56        2.76     27.07 o 
  -2  10  20       48.73       29.83     27.57 o 
  -1  10  20      202.19      175.71     30.08 o 
   0  10  20      105.14      102.10     19.32 o 
   1  10  20        9.95      -27.82     27.82 o 
   2  10  20        0.35       -4.51     28.07 o 
   3  10  20       37.49       71.94     29.83 o 
   4  10  20       16.74       25.32     32.33 o 
  -2  11  20        0.59      -30.33     30.33 o 
 -15   1  21       42.08       32.84     32.33 o 
 -14   1  21        7.23       -5.01     28.83 o 
 -13   1  21       53.79       55.90     28.32 o 
 -12   1  21        4.49       -4.26     25.32 o 
 -11   1  21       46.68       44.87     24.06 o 
 -10   1  21      257.11      206.54     26.32 o 
  -9   1  21      849.50      828.16     30.33 o 
  -8   1  21        0.66       -0.75     22.06 o 
  -7   1  21     2239.12     2320.30     44.62 o 
  -6   1  21      633.36      584.27     28.57 o 
  -5   1  21      389.32      426.61     25.07 o 
  -4   1  21      658.86      627.14     27.07 o 
  -3   1  21     2064.79     1748.31     45.37 o 
  -2   1  21      191.58      192.75     24.31 o 
  -1   1  21      333.38      359.94     23.31 o 
   0   1  21      549.29      287.24   1577.74 o 
   1   1  21      637.18      617.86     26.32 o 
   2   1  21       61.78       37.60     19.80 o 
   3   1  21        7.23       11.53     20.80 o 
   4   1  21       49.58        5.51     22.81 o 
   5   1  21        8.13       -6.52     22.56 o 
   6   1  21       46.84        7.52     22.81 o 
   7   1  21        9.88        2.51     23.56 o 
   8   1  21        3.16       12.28     25.82 o 
   9   1  21       59.54       34.59     27.82 o 
  10   1  21       24.53       16.54     28.32 o 
  11   1  21       21.66        5.77     29.83 o 
 -14   2  21        3.34      -28.07     28.07 o 
 -13   2  21        0.23      -11.78     25.07 o 
 -12   2  21        1.72      -10.28     25.57 o 
 -11   2  21        0.72      -24.31     24.31 o 
 -10   2  21     1342.33     1286.36     36.09 o 
  -9   2  21        0.10        6.02     23.31 o 
  -8   2  21      114.15       94.25     24.56 o 
  -7   2  21      927.45      854.48     29.33 o 
  -6   2  21     1854.79     1777.14     40.10 o 
  -5   2  21      777.43      744.44     27.32 o 
  -4   2  21     4317.57     4364.39     76.70 o 
  -3   2  21     1190.86     1131.20     29.83 o 
  -2   2  21       38.19       32.33     18.55 o 
  -1   2  21      649.43      623.38     26.32 o 
   0   2  21      402.98      383.59     16.04 o 
   1   2  21      139.51      134.35     21.31 o 
   2   2  21        0.92        3.01     20.80 o 
   3   2  21      797.49      752.71     29.08 o 
   4   2  21      850.67      908.37     32.33 o 
   5   2  21       10.71        5.01     21.56 o 
   6   2  21      331.18      295.02     26.32 o 
   7   2  21      295.15      320.84     26.57 o 
   8   2  21      363.60      371.22     30.83 o 
   9   2  21        0.10      -11.53     26.82 o 
  10   2  21       19.94       -9.27     27.07 o 
  11   2  21      123.34      123.07     32.33 o 
 -14   3  21      107.32       88.73     31.58 o 
 -13   3  21       16.13        7.02     27.82 o 
 -12   3  21       15.59      -25.82     25.82 o 
 -11   3  21      113.59      112.04     25.82 o 
 -10   3  21      265.83      336.88     28.57 o 
  -9   3  21      506.31      494.54     28.32 o 
  -8   3  21        0.08       -8.77     22.31 o 
  -7   3  21     1744.38     1640.78     37.10 o 
  -6   3  21      307.63      340.64     24.56 o 
  -5   3  21       74.60       92.24     21.56 o 
  -4   3  21     2397.05     2479.72     48.63 o 
  -3   3  21      701.92      685.54     27.07 o 
  -2   3  21       12.19        5.77     21.05 o 
  -1   3  21        3.44      -19.80     19.80 o 
   0   3  21     2116.23     2167.31    117.56 o 
   1   3  21      242.92      228.60     23.31 o 
   2   3  21      135.92      173.45     22.81 o 
   3   3  21      269.51      257.92     25.57 o 
   4   3  21      414.41      396.79     27.82 o 
   5   3  21      183.00      142.37     24.56 o 
   6   3  21       21.04       12.78     23.06 o 
   7   3  21      125.51       78.96     24.56 o 
   8   3  21        0.81      -26.57     26.57 o 
   9   3  21       50.15       70.94     27.32 o 
  10   3  21       91.14       85.47     29.83 o 
  11   3  21       50.83       20.55     32.08 o 
 -14   4  21        6.05       25.32     29.33 o 
 -13   4  21        5.49       -0.50     29.58 o 
 -12   4  21        6.29       10.03     28.32 o 
 -11   4  21        0.80      -23.56     25.57 o 
 -10   4  21        2.81        6.77     25.82 o 
  -9   4  21      304.64      256.92     26.32 o 
  -8   4  21       55.43       43.86     22.31 o 
  -7   4  21       74.45       69.68     22.81 o 
  -6   4  21       71.13       74.19     22.06 o 
  -5   4  21     1582.36     1604.94     35.34 o 
  -4   4  21      809.36      803.35     30.33 o 
  -3   4  21        7.34      -20.30     25.82 o 
  -2   4  21       54.93       55.90     21.81 o 
  -1   4  21       83.35       78.45     22.56 o 
   0   4  21      121.85      126.56     15.77 o 
   1   4  21      220.68      218.07     23.56 o 
   2   4  21      279.39      266.19     24.31 o 
   3   4  21      401.08      440.65     26.57 o 
   4   4  21       63.46       61.16     23.81 o 
   5   4  21       39.34       62.91     22.81 o 
   6   4  21       76.75      112.54     26.07 o 
   7   4  21      976.37     1043.47     38.10 o 
   8   4  21       63.64       43.36     27.32 o 
   9   4  21       18.49       17.04     29.33 o 
  10   4  21       17.47       46.12     29.83 o 
 -13   5  21       36.03        8.52     30.08 o 
 -12   5  21      134.99      131.84     30.83 o 
 -11   5  21       32.33      -16.29     27.57 o 
 -10   5  21       63.89       80.71     26.07 o 
  -9   5  21       61.13       61.16     25.82 o 
  -8   5  21        1.24        1.25     22.06 o 
  -7   5  21      110.27       91.99     23.31 o 
  -6   5  21        0.02       -0.50     21.56 o 
  -5   5  21        7.43      -20.55     21.81 o 
  -4   5  21       21.47       27.82     20.55 o 
  -3   5  21        0.25      -16.04     20.80 o 
  -2   5  21       34.14       17.55     23.56 o 
  -1   5  21        5.36       -9.52     23.06 o 
   0   5  21      322.73      337.29     33.96 o 
   1   5  21        2.76       16.29     23.31 o 
   2   5  21      735.84      718.37     31.08 o 
   3   5  21       12.63        4.51     23.06 o 
   4   5  21        7.43       -1.50     23.31 o 
   5   5  21        4.61       21.05     24.06 o 
   6   5  21      282.66      293.01     30.08 o 
   7   5  21       49.87       78.96     25.57 o 
   8   5  21        2.31      -10.78     26.32 o 
   9   5  21      104.68      142.87     29.33 o 
  10   5  21       62.77       81.71     31.83 o 
 -12   6  21        0.18       16.29     30.58 o 
 -11   6  21        6.89        8.02     28.07 o 
 -10   6  21        4.04       -3.76     24.06 o 
  -9   6  21       33.62       16.04     25.82 o 
  -8   6  21        0.77        2.51     23.56 o 
  -7   6  21      301.48      314.07     28.32 o 
  -6   6  21      271.52      372.22     28.07 o 
  -5   6  21      138.66      113.80     23.81 o 
  -4   6  21       24.20       48.13     23.56 o 
  -3   6  21     1078.37     1096.61     33.59 o 
  -2   6  21       44.97       79.21     22.31 o 
  -1   6  21      496.87      468.97     29.33 o 
   0   6  21       13.71       18.67     16.02 o 
   1   6  21        2.74      -12.28     21.31 o 
   2   6  21        0.05      -17.80     22.81 o 
   3   6  21      476.76      480.25     30.58 o 
   4   6  21       63.15       58.65     25.82 o 
   5   6  21       19.27        4.76     25.07 o 
   6   6  21       96.31      101.51     27.32 o 
   7   6  21       48.62       33.84     27.57 o 
   8   6  21        9.52       49.63     28.07 o 
   9   6  21       22.27       -7.77     30.83 o 
 -11   7  21        9.92       17.04     30.08 o 
 -10   7  21      176.73      186.74     30.58 o 
  -9   7  21       19.12       -1.75     27.07 o 
  -8   7  21      179.41      229.60     28.32 o 
  -7   7  21      353.17      296.02     28.83 o 
  -6   7  21        2.53       -6.77     23.06 o 
  -5   7  21       82.50       93.74     24.56 o 
  -4   7  21      144.61      203.53     25.57 o 
  -3   7  21       57.58       72.44     24.31 o 
  -2   7  21       18.82       24.56     21.81 o 
  -1   7  21      108.98      109.54     23.81 o 
   0   7  21      143.77      111.20     17.27 o 
   1   7  21       48.16       50.88     23.06 o 
   2   7  21      147.74      132.60     26.32 o 
   3   7  21       91.56       95.50     28.07 o 
   4   7  21        0.06      -23.81     27.07 o 
   5   7  21        6.67      -26.07     26.07 o 
   6   7  21        4.02       11.53     28.83 o 
   7   7  21       65.18       94.25     30.33 o 
   8   7  21       64.76       70.68     31.08 o 
 -10   8  21        1.64       26.82     29.33 o 
  -9   8  21       28.69       70.43     30.33 o 
  -8   8  21       18.06       20.55     27.82 o 
  -7   8  21       38.49       66.42     26.57 o 
  -6   8  21       27.58       32.84     25.32 o 
  -5   8  21       99.55       78.96     26.32 o 
  -4   8  21       78.59      100.76     24.31 o 
  -3   8  21        1.53      -11.03     22.81 o 
  -2   8  21      376.58      405.06     29.58 o 
  -1   8  21       11.80       23.31     23.56 o 
   0   8  21        0.09        9.72     16.57 o 
   1   8  21      330.92      347.66     30.08 o 
   2   8  21       32.40       58.40     26.57 o 
   3   8  21       63.01       55.90     27.32 o 
   4   8  21      168.72      189.24     30.08 o 
   5   8  21      389.30      451.18     33.84 o 
   6   8  21       15.04      -21.31     29.58 o 
   7   8  21       83.31      110.54     31.58 o 
  -9   9  21       61.86       48.38     30.58 o 
  -8   9  21        1.06      -28.07     29.58 o 
  -7   9  21      132.46       84.22     29.33 o 
  -6   9  21      130.65      100.51     28.57 o 
  -5   9  21        8.85       -5.01     27.07 o 
  -4   9  21        5.49        8.27     26.57 o 
  -3   9  21        6.77       25.32     25.57 o 
  -2   9  21      319.17      388.51     31.33 o 
  -1   9  21      381.06      372.72     31.08 o 
   0   9  21        5.96      -11.91     18.26 o 
   1   9  21       12.94        3.01     25.32 o 
   2   9  21      154.85      135.10     29.08 o 
   3   9  21        1.92       20.30     27.57 o 
   4   9  21       36.78       57.65     30.08 o 
   5   9  21       20.57       26.82     31.08 o 
  -6  10  21        1.34       -0.25     32.08 o 
  -5  10  21       72.00      133.10     29.08 o 
  -4  10  21       28.65       27.32     30.08 o 
  -3  10  21        3.73       -7.77     27.32 o 
  -2  10  21       21.38       64.42     28.57 o 
  -1  10  21        0.40       20.80     27.82 o 
   0  10  21      121.51      119.08     21.44 o 
   1  10  21        3.04       13.54     27.82 o 
   2  10  21       86.26       91.49     31.08 o 
   3  10  21        5.49       20.55     30.33 o 
 -14   0  22       95.98      103.52     30.83 o 
 -13   0  22      192.67      204.53     30.33 o 
 -12   0  22       78.85       63.67     26.07 o 
 -11   0  22      167.73      166.18     27.07 o 
 -10   0  22     2068.59     1923.52     44.62 o 
  -9   0  22       53.52       71.94     24.06 o 
  -8   0  22        5.21       24.31     22.06 o 
  -7   0  22       72.45       88.73     21.81 o 
  -6   0  22        1.84       32.33     20.30 o 
  -5   0  22      588.74      523.37     25.82 o 
  -4   0  22     1460.96     1517.46     35.84 o 
  -3   0  22     1305.10     1457.80     32.33 o 
  -2   0  22       14.37       19.30     17.04 o 
  -1   0  22     1024.86     1136.22     28.83 o 
   0   0  22      561.90      554.58     37.72 o 
   1   0  22        6.84       11.78     18.55 o 
   2   0  22      749.09      736.67     27.32 o 
   3   0  22      169.67      140.62     22.06 o 
   4   0  22      133.54      116.55     21.81 o 
   5   0  22        1.53      -14.04     22.06 o 
   6   0  22      144.07      180.22     25.07 o 
   7   0  22       12.21       40.86     23.31 o 
   8   0  22     1470.21     1610.70     43.36 o 
   9   0  22      687.92      753.47     36.34 o 
  10   0  22      315.62      361.19     33.59 o 
  11   0  22      142.03      171.95     32.59 o 
 -14   1  22        8.39       28.07     28.57 o 
 -13   1  22      320.85      346.65     32.08 o 
 -12   1  22       71.29      115.05     27.57 o 
 -11   1  22       28.82       47.12     24.06 o 
 -10   1  22       52.06       17.04     23.31 o 
  -9   1  22       42.44       39.35     22.56 o 
  -8   1  22      566.86      586.28     28.32 o 
  -7   1  22        3.48        8.27     21.05 o 
  -6   1  22       70.99       79.96     21.81 o 
  -5   1  22      311.39      323.34     24.31 o 
  -4   1  22     1031.73     1007.13     36.09 o 
  -3   1  22     1938.90     1658.58     46.12 o 
  -2   1  22      779.88      601.57     27.82 o 
  -1   1  22        8.90      -23.06     23.06 o 
   0   1  22       99.61       95.14     45.74 o 
   1   1  22        4.97        2.76     19.55 o 
   2   1  22       11.37       12.03     20.05 o 
   3   1  22      980.19      891.58     30.33 o 
   4   1  22        0.33       -2.51     21.05 o 
   5   1  22       83.74       57.90     23.31 o 
   6   1  22      308.97      314.82     25.82 o 
   7   1  22       42.70       16.04     23.31 o 
   8   1  22       69.36      120.31     27.07 o 
   9   1  22      209.36      233.61     31.33 o 
  10   1  22       85.84       81.46     28.83 o 
  11   1  22       15.67       14.54     31.33 o 
 -14   2  22       10.54       35.34     29.83 o 
 -13   2  22        3.76        2.76     25.82 o 
 -12   2  22        2.93       -6.52     25.57 o 
 -11   2  22      102.94      108.28     24.56 o 
 -10   2  22       19.28        0.50     23.06 o 
  -9   2  22       28.76       43.86     22.81 o 
  -8   2  22      326.04      341.14     27.07 o 
  -7   2  22      105.67       67.18     24.56 o 
  -6   2  22      437.46      381.24     25.57 o 
  -5   2  22       11.28       14.29     20.55 o 
  -4   2  22      197.65      157.66     24.31 o 
  -3   2  22      436.99      481.51     25.82 o 
  -2   2  22      199.09      210.30     21.56 o 
  -1   2  22      721.45      783.80     27.07 o 
   0   2  22      403.79      380.24     22.43 o 
   1   2  22      299.58      320.84     24.81 o 
   2   2  22        4.99      -18.80     21.31 o 
   3   2  22     1191.05     1180.33     33.59 o 
   4   2  22      190.04      180.72     25.07 o 
   5   2  22      170.08      121.32     24.31 o 
   6   2  22        2.98       13.03     23.06 o 
   7   2  22       16.48       20.55     24.56 o 
   8   2  22      158.95      131.59     29.33 o 
   9   2  22      241.06      289.00     30.33 o 
  10   2  22        1.74       15.54     28.57 o 
  11   2  22       16.08       -6.02     30.83 o 
 -14   3  22        0.14      -16.79     28.83 o 
 -13   3  22       53.61       30.58     29.33 o 
 -12   3  22       90.15       78.71     28.32 o 
 -11   3  22       11.63       17.04     26.07 o 
 -10   3  22      262.86      252.66     27.07 o 
  -9   3  22        5.29        1.25     21.81 o 
  -8   3  22        3.33      -21.05     21.05 o 
  -7   3  22      659.23      665.49     29.83 o 
  -6   3  22      110.38      126.33     22.56 o 
  -5   3  22     1025.43     1043.72     31.58 o 
  -4   3  22      102.62       73.19     26.32 o 
  -3   3  22      233.78      211.55     24.31 o 
  -2   3  22     1020.93     1131.45     30.83 o 
  -1   3  22      225.73      251.16     23.06 o 
   0   3  22      341.51      281.90     17.71 o 
   1   3  22        2.65        9.78     20.30 o 
   2   3  22      883.82      843.70     29.58 o 
   3   3  22     1693.04     1607.95     38.10 o 
   4   3  22        0.22      -13.03     21.81 o 
   5   3  22      966.78      897.84     33.34 o 
   6   3  22      182.26      137.61     25.57 o 
   7   3  22        2.81       -8.77     23.81 o 
   8   3  22       10.44       12.53     26.32 o 
   9   3  22        1.34        4.76     27.82 o 
  10   3  22       27.63       27.57     30.83 o 
 -13   4  22      154.52      179.22     32.33 o 
 -12   4  22       25.93       28.83     29.58 o 
 -11   4  22      376.80      379.24     30.83 o 
 -10   4  22      439.21      490.03     30.83 o 
  -9   4  22      462.65      506.32     31.33 o 
  -8   4  22       22.34       22.06     23.31 o 
  -7   4  22      227.21      209.05     25.32 o 
  -6   4  22      460.03      438.64     26.57 o 
  -5   4  22      300.99      267.95     25.32 o 
  -4   4  22      582.27      617.11     28.83 o 
  -3   4  22      665.77      694.06     29.58 o 
  -2   4  22     1105.63     1197.63     32.59 o 
  -1   4  22        2.27        1.00     19.80 o 
   0   4  22      978.56      970.97     67.18 o 
   1   4  22      300.39      265.19     24.81 o 
   2   4  22        0.84        1.00     21.31 o 
   3   4  22      184.66      122.32     24.81 o 
   4   4  22       36.21       18.80     22.81 o 
   5   4  22      239.61      194.51     25.82 o 
   6   4  22      475.30      527.63     31.83 o 
   7   4  22        2.90      -26.07     26.07 o 
   8   4  22      300.01      344.90     32.08 o 
   9   4  22        8.96       17.04     28.57 o 
  10   4  22       24.51        2.51     29.58 o 
 -13   5  22       69.29       37.60     30.08 o 
 -12   5  22      306.19      318.33     33.34 o 
 -11   5  22        0.08      -15.29     27.32 o 
 -10   5  22      262.57      235.61     29.83 o 
  -9   5  22       76.19      110.54     26.32 o 
  -8   5  22       40.79       30.08     23.56 o 
  -7   5  22       17.86        9.78     23.31 o 
  -6   5  22        0.02        6.77     22.06 o 
  -5   5  22       92.47       96.00     22.06 o 
  -4   5  22      200.01      212.55     24.56 o 
  -3   5  22       56.54       31.83     21.31 o 
  -2   5  22     3461.07     3583.85     67.93 o 
  -1   5  22     2724.43     2752.68     56.65 o 
   0   5  22      402.20      429.89     19.32 o 
   1   5  22       39.63       33.84     23.31 o 
   2   5  22       28.82       52.89     23.06 o 
   3   5  22        0.88      -10.78     22.06 o 
   4   5  22       53.97        4.01     23.81 o 
   5   5  22      328.60      292.26     27.82 o 
   6   5  22       14.84      -12.03     26.32 o 
   7   5  22       24.58       30.58     25.57 o 
   8   5  22       20.75       25.32     29.83 o 
   9   5  22        2.99      -25.57     30.83 o 
 -12   6  22        1.59       -6.02     30.08 o 
 -11   6  22       44.21       29.33     30.33 o 
 -10   6  22       21.40        9.78     26.32 o 
  -9   6  22        8.75       57.90     24.31 o 
  -8   6  22      107.70       73.44     24.81 o 
  -7   6  22        1.36       12.28     24.56 o 
  -6   6  22        5.17       25.82     22.81 o 
  -5   6  22      564.09      555.70     30.08 o 
  -4   6  22      393.88      425.36     28.07 o 
  -3   6  22       32.53       38.10     24.31 o 
  -2   6  22      100.55      132.60     23.56 o 
  -1   6  22      222.04      259.43     26.32 o 
   0   6  22       15.10       11.16     15.94 o 
   1   6  22       11.66       25.82     23.06 o 
   2   6  22      202.41      250.15     26.57 o 
   3   6  22      427.82      427.11     31.08 o 
   4   6  22        6.35       19.30     23.81 o 
   5   6  22      268.64      238.62     28.83 o 
   6   6  22      310.07      310.06     31.58 o 
   7   6  22        0.34       41.61     29.08 o 
   8   6  22       63.50      113.30     31.08 o 
 -11   7  22       15.29      -15.79     30.58 o 
 -10   7  22       11.77       22.81     28.57 o 
  -9   7  22      208.17      191.75     29.58 o 
  -8   7  22      161.38      129.59     27.57 o 
  -7   7  22      202.73      246.14     29.83 o 
  -6   7  22      274.95      326.35     29.08 o 
  -5   7  22       81.50       79.21     25.07 o 
  -4   7  22        3.55       28.57     24.06 o 
  -3   7  22       53.04       38.10     22.31 o 
  -2   7  22      311.16      280.73     27.07 o 
  -1   7  22        3.62      -13.79     23.06 o 
   0   7  22      115.80      138.36     17.48 o 
   1   7  22       77.97       92.99     25.57 o 
   2   7  22       45.05       51.63     24.31 o 
   3   7  22      198.88      232.11     28.57 o 
   4   7  22      105.72       90.74     29.08 o 
   5   7  22      205.41      267.45     30.08 o 
   6   7  22      268.80      255.42     31.83 o 
   7   7  22       23.13       -6.52     31.58 o 
 -10   8  22        2.06      -18.55     30.58 o 
  -9   8  22       77.78       45.37     28.32 o 
  -8   8  22       57.79       75.20     28.32 o 
  -7   8  22       18.43       54.64     26.07 o 
  -6   8  22        1.81        0.50     26.07 o 
  -5   8  22        1.31       19.05     23.31 o 
  -4   8  22       27.73       28.32     24.31 o 
  -3   8  22       95.08       58.90     27.07 o 
  -2   8  22       86.11       64.92     25.57 o 
  -1   8  22       27.14       14.54     25.07 o 
   0   8  22        0.93        4.45     17.62 o 
   1   8  22        4.41       -6.52     25.07 o 
   2   8  22      370.40      385.00     32.33 o 
   3   8  22      211.13      200.52     30.83 o 
   4   8  22       34.55       69.68     27.32 o 
   5   8  22        5.56       16.29     29.33 o 
   6   8  22        0.11       -8.52     29.83 o 
  -8   9  22       17.61       11.53     27.57 o 
  -7   9  22       29.35       19.05     29.33 o 
  -6   9  22      151.22      164.93     30.33 o 
  -5   9  22       10.19       34.34     28.57 o 
  -4   9  22       35.87       12.28     25.57 o 
  -3   9  22      149.87      143.12     28.83 o 
  -2   9  22        1.57       -7.27     26.32 o 
  -1   9  22        4.57       15.29     26.32 o 
   0   9  22        2.77       10.38     18.52 o 
   1   9  22      118.94      113.55     28.83 o 
   2   9  22        5.09      -10.78     27.32 o 
   3   9  22        0.29       15.04     28.83 o 
   4   9  22       13.54      -24.56     30.33 o 
  -5  10  22      122.80      148.14     32.33 o 
  -4  10  22       17.36       -0.75     28.07 o 
  -3  10  22       26.43       50.13     29.33 o 
  -2  10  22       28.19       14.79     28.83 o 
  -1  10  22      120.06      120.31     30.83 o 
   0  10  22      179.07      219.82     22.23 o 
   1  10  22       31.03       36.34     28.07 o 
   2  10  22        0.57        9.52     29.33 o 
 -14   1  23       95.34       99.26     30.83 o 
 -13   1  23       43.03       26.07     29.08 o 
 -12   1  23        3.43       -2.76     27.82 o 
 -11   1  23       77.02       61.66     26.07 o 
 -10   1  23      111.98       88.23     24.81 o 
  -9   1  23       76.34       61.91     23.31 o 
  -8   1  23        2.38        1.25     22.31 o 
  -7   1  23       21.51        9.02     22.56 o 
  -6   1  23       57.20       50.63     22.81 o 
  -5   1  23        0.16      -26.82     26.82 o 
  -4   1  23     2983.44     2482.48     65.67 o 
  -3   1  23     1055.37     1000.86     32.84 o 
  -2   1  23      201.14      179.97     28.83 o 
  -1   1  23       68.38      -61.91     61.91 o 
   0   1  23      230.36      140.35     98.88 o 
   1   1  23       72.45       62.41     21.81 o 
   2   1  23      153.96      182.98     21.81 o 
   3   1  23      253.15      257.92     25.07 o 
   4   1  23      369.98      305.55     26.57 o 
   5   1  23        1.51       31.58     23.31 o 
   6   1  23        1.58       30.33     21.81 o 
   7   1  23      183.17      162.42     27.57 o 
   8   1  23       42.85       88.73     26.82 o 
   9   1  23        0.40      -27.82     27.82 o 
  10   1  23      119.50      144.88     30.83 o 
 -14   2  23        4.21      -26.82     29.08 o 
 -13   2  23       54.96       61.66     28.07 o 
 -12   2  23        0.44       18.30     26.32 o 
 -11   2  23       60.96       54.14     26.32 o 
 -10   2  23       70.35       46.62     23.81 o 
  -9   2  23       61.70       29.08     24.06 o 
  -8   2  23      411.87      369.71     27.57 o 
  -7   2  23     1417.64     1376.34     36.09 o 
  -6   2  23      434.25      491.03     26.82 o 
  -5   2  23        0.20       -6.52     21.56 o 
  -4   2  23      405.79      376.23     25.57 o 
  -3   2  23       22.92       62.16     22.81 o 
  -2   2  23      179.79      236.37     22.81 o 
  -1   2  23      235.83      259.93     23.06 o 
   0   2  23     1379.15     1325.62     23.93 o 
   1   2  23      418.21      349.41     26.57 o 
   2   2  23      180.25      125.08     23.81 o 
   3   2  23      452.28      502.56     28.57 o 
   4   2  23      912.81      879.29     33.59 o 
   5   2  23      162.44      205.29     25.82 o 
   6   2  23      243.44      274.22     26.82 o 
   7   2  23        5.58      -15.54     24.56 o 
   8   2  23       71.94      129.84     30.08 o 
   9   2  23      268.51      265.44     32.33 o 
  10   2  23       10.12       -4.01     29.08 o 
 -14   3  23       63.31       54.14     30.08 o 
 -13   3  23       65.31       45.87     28.57 o 
 -12   3  23      138.83      142.12     29.33 o 
 -11   3  23      138.18      127.58     27.07 o 
 -10   3  23      157.07      155.91     26.07 o 
  -9   3  23        0.96       -3.76     23.56 o 
  -8   3  23        1.16      -22.31     22.31 o 
  -7   3  23       73.58       76.70     23.31 o 
  -6   3  23       23.75       22.56     21.31 o 
  -5   3  23       82.12      117.31     23.81 o 
  -4   3  23     5015.76     4840.38     87.48 o 
  -3   3  23      900.40      900.10     30.83 o 
  -2   3  23       13.81        9.02     22.56 o 
  -1   3  23      877.53      886.06     28.83 o 
   0   3  23     2243.32     2297.10     35.18 o 
   1   3  23      380.09      353.67     25.57 o 
   2   3  23        1.85       -3.26     22.56 o 
   3   3  23      532.36      498.05     28.07 o 
   4   3  23      192.25      205.54     25.57 o 
   5   3  23       13.53       19.05     24.31 o 
   6   3  23        0.00       13.54     24.31 o 
   7   3  23      452.06      444.16     32.33 o 
   8   3  23      147.11      144.38     31.08 o 
   9   3  23       66.32      109.29     31.08 o 
  10   3  23      233.99      241.13     32.84 o 
 -13   4  23        2.52       11.03     29.33 o 
 -12   4  23        7.25       -4.51     27.32 o 
 -11   4  23        0.00       -7.77     26.32 o 
 -10   4  23       31.01        3.26     24.56 o 
  -9   4  23      342.99      326.85     28.83 o 
  -8   4  23      292.49      251.66     26.82 o 
  -7   4  23        1.07       22.06     23.06 o 
  -6   4  23      145.48      145.38     23.56 o 
  -5   4  23       21.65        8.52     21.05 o 
  -4   4  23       14.37       10.78     22.56 o 
  -3   4  23        0.05      -21.05     21.05 o 
  -2   4  23       38.07       38.10     23.56 o 
  -1   4  23        3.04      -20.80     20.80 o 
   0   4  23       10.48        4.38     15.15 o 
   1   4  23      433.87      427.37     27.07 o 
   2   4  23       23.24       29.33     22.81 o 
   3   4  23       35.46       46.37     22.81 o 
   4   4  23      101.12      127.83     25.32 o 
   5   4  23       34.60       69.18     24.81 o 
   6   4  23       34.89        6.77     25.57 o 
   7   4  23        6.37       48.13     26.32 o 
   8   4  23      102.63       64.92     29.83 o 
   9   4  23        8.37      -29.83     29.83 o 
 -12   5  23       10.73       26.32     31.33 o 
 -11   5  23      158.34      153.40     30.33 o 
 -10   5  23      330.30      424.36     31.58 o 
  -9   5  23      180.95      168.44     27.32 o 
  -8   5  23       60.30       56.15     24.81 o 
  -7   5  23       92.19       92.99     24.06 o 
  -6   5  23       25.19       19.80     23.31 o 
  -5   5  23       57.58       68.43     23.31 o 
  -4   5  23        0.33       -6.77     22.31 o 
  -3   5  23       71.58      104.77     24.06 o 
  -2   5  23      156.12       91.24     26.07 o 
  -1   5  23      409.12      382.50     29.83 o 
   0   5  23      333.72      390.37     19.14 o 
   1   5  23      330.18      328.61     26.82 o 
   2   5  23      118.48       91.99     24.31 o 
   3   5  23      573.41      534.90     30.58 o 
   4   5  23       68.50       62.16     25.57 o 
   5   5  23       27.22       12.53     24.81 o 
   6   5  23      208.10      223.33     28.32 o 
   7   5  23        2.50       15.29     27.57 o 
   8   5  23       15.59       13.54     27.82 o 
   9   5  23      185.41      205.04     34.59 o 
 -12   6  23       17.27       17.80     31.33 o 
 -11   6  23      115.64      136.86     30.58 o 
 -10   6  23       41.65       24.81     28.32 o 
  -9   6  23        1.92        2.01     25.82 o 
  -8   6  23       68.32       44.37     24.56 o 
  -7   6  23       80.89       62.41     24.81 o 
  -6   6  23       80.90      100.51     24.56 o 
  -5   6  23       17.90       14.79     23.31 o 
  -4   6  23       69.80       64.42     24.81 o 
  -3   6  23        1.88       -1.75     23.31 o 
  -2   6  23        1.48       12.78     22.56 o 
  -1   6  23      374.62      317.58     27.32 o 
   0   6  23       23.38       34.28     15.86 o 
   1   6  23      309.33      338.88     27.32 o 
   2   6  23      142.48      109.54     25.57 o 
   3   6  23        4.13       -1.25     25.07 o 
   4   6  23       18.60        6.27     25.57 o 
   5   6  23       11.39       28.83     26.57 o 
   6   6  23        5.72       19.05     26.82 o 
   7   6  23      211.86      220.32     31.83 o 
   8   6  23      105.71      112.54     32.33 o 
 -11   7  23      244.78      188.49     32.08 o 
 -10   7  23       21.80       20.05     30.08 o 
  -9   7  23      166.42      202.03     31.58 o 
  -8   7  23        0.10       -9.78     26.57 o 
  -7   7  23        4.48       39.35     26.57 o 
  -6   7  23        1.09       38.60     24.06 o 
  -5   7  23        5.55       50.13     24.56 o 
  -4   7  23      109.81       91.49     24.31 o 
  -3   7  23       37.16       32.59     23.06 o 
  -2   7  23        7.48       17.04     23.06 o 
  -1   7  23       19.93       37.10     22.56 o 
   0   7  23      126.82      177.92     18.11 o 
   1   7  23      170.29      173.95     27.07 o 
   2   7  23      227.97      248.15     28.57 o 
   3   7  23       72.12      103.52     27.82 o 
   4   7  23       10.59        4.51     27.82 o 
   5   7  23       90.85       67.43     29.58 o 
   6   7  23       19.64        6.02     30.33 o 
   7   7  23       14.35       17.80     30.08 o 
  -9   8  23       60.68       26.32     29.83 o 
  -8   8  23      213.54      187.49     32.33 o 
  -7   8  23        0.47       18.80     27.32 o 
  -6   8  23       78.76       76.45     28.07 o 
  -5   8  23        0.40      -10.28     26.07 o 
  -4   8  23       42.42       95.75     27.07 o 
  -3   8  23      368.14      513.09     31.83 o 
  -2   8  23       10.47       31.83     25.07 o 
  -1   8  23       25.05       22.31     24.81 o 
   0   8  23      261.01      291.00     20.81 o 
   1   8  23      142.38      158.16     28.32 o 
   2   8  23        0.22       20.80     26.82 o 
   3   8  23       76.18       97.76     28.32 o 
   4   8  23        1.32       47.87     27.57 o 
   5   8  23       16.93       58.40     29.83 o 
   6   8  23        6.42       56.15     32.08 o 
  -7   9  23        0.54       14.79     29.33 o 
  -6   9  23      175.61      196.26     33.09 o 
  -5   9  23        0.91       31.33     28.07 o 
  -4   9  23       12.05       17.04     27.82 o 
  -3   9  23       71.23       80.96     27.57 o 
  -2   9  23        2.16       13.79     25.57 o 
  -1   9  23      226.96      209.55     29.83 o 
   0   9  23      107.94      127.19     22.18 o 
   1   9  23        6.73       -2.01     26.82 o 
   2   9  23       85.41       60.66     30.08 o 
   3   9  23       97.10       74.69     31.33 o 
   4   9  23        0.05       20.30     28.83 o 
  -4  10  23       16.40       12.78     28.57 o 
  -3  10  23       43.64       53.89     28.83 o 
  -2  10  23        0.04      -12.03     28.32 o 
  -1  10  23       21.83       28.57     30.58 o 
   0  10  23       64.28       69.93     22.42 o 
 -14   0  24        7.79       38.60     29.58 o 
 -13   0  24       21.29       29.08     27.57 o 
 -12   0  24       26.15       38.60     26.32 o 
 -11   0  24      446.00      346.65     29.58 o 
 -10   0  24      548.57      533.39     29.83 o 
  -9   0  24      303.34      328.61     27.07 o 
  -8   0  24       36.97       33.34     21.81 o 
  -7   0  24     1051.13     1129.95     33.09 o 
  -6   0  24     2848.37     2720.10     55.14 o 
  -4   0  24    10053.63     9733.15    146.13 o 
  -3   0  24      172.68      174.71     23.56 o 
  -2   0  24      108.74      105.27     20.55 o 
  -1   0  24      219.59      211.05     22.06 o 
   0   0  24      206.09      218.49     15.73 o 
   1   0  24      345.98      325.10     24.81 o 
   2   0  24     2703.77     2493.76     50.88 o 
   3   0  24       15.59       13.54     21.81 o 
   4   0  24       89.24      124.83     25.07 o 
   5   0  24      971.71      994.60     35.34 o 
   6   0  24      165.66      147.64     25.57 o 
   7   0  24       58.09       60.66     24.56 o 
   8   0  24       74.93      119.06     28.07 o 
   9   0  24      231.15      335.12     31.58 o 
  10   0  24       16.48       13.79     29.08 o 
 -14   1  24        3.42       31.33     31.33 o 
 -13   1  24      167.28      135.60     30.58 o 
 -12   1  24      135.03      131.34     27.32 o 
 -11   1  24        0.46      -26.57     26.57 o 
 -10   1  24       94.56       32.84     23.56 o 
  -9   1  24        2.24       -6.77     22.56 o 
  -8   1  24      555.05      610.09     29.58 o 
  -7   1  24      991.07      919.90     31.83 o 
  -6   1  24      860.25      844.20     31.08 o 
  -5   1  24     2418.53     2338.35     49.63 o 
  -4   1  24     2129.18     1981.92     48.88 o 
  -3   1  24       50.60      -31.83     31.83 o 
  -2   1  24      117.23       58.90     27.32 o 
  -1   1  24     2908.85     2609.06     67.43 o 
   0   1  24      881.02      865.08     63.79 o 
   1   1  24     1122.34     1093.85     31.33 o 
   2   1  24      354.59      325.35     26.07 o 
   3   1  24       22.70       24.56     21.31 o 
   4   1  24      276.61      334.87     26.82 o 
   5   1  24      853.11      832.17     34.34 o 
   6   1  24       19.80       -1.25     24.81 o 
   7   1  24       26.75       54.89     26.82 o 
   8   1  24       92.39       75.45     27.57 o 
   9   1  24       44.39       89.23     28.32 o 
  10   1  24        9.17      -19.30     30.08 o 
 -14   2  24        4.59        2.01     30.33 o 
 -13   2  24        0.01       -6.52     28.83 o 
 -12   2  24       16.28       59.41     27.32 o 
 -11   2  24       63.71       61.66     26.82 o 
 -10   2  24       17.34        4.01     24.31 o 
  -9   2  24      143.69      169.94     24.81 o 
  -8   2  24        2.44        0.50     22.56 o 
  -7   2  24      126.94      116.05     24.81 o 
  -6   2  24      676.76      673.01     30.33 o 
  -5   2  24       33.86       27.57     21.31 o 
  -4   2  24     2198.90     2313.79     47.12 o 
  -3   2  24     1842.75     1864.62     41.36 o 
  -2   2  24     1138.55     1156.27     31.58 o 
  -1   2  24      128.61      148.89     21.56 o 
   0   2  24      135.35      143.33     32.33 o 
   1   2  24       73.60       40.86     22.06 o 
   2   2  24     1025.78      901.35     32.33 o 
   3   2  24        3.41        4.01     21.81 o 
   4   2  24      187.08      148.89     26.07 o 
   5   2  24       47.57       45.37     24.31 o 
   6   2  24        8.84       45.12     24.31 o 
   7   2  24      146.70      149.39     27.82 o 
   8   2  24      361.27      410.57     32.33 o 
   9   2  24        3.01        0.50     29.33 o 
  10   2  24        4.26       39.35     30.83 o 
 -13   3  24       26.58       15.04     30.58 o 
 -12   3  24      111.39       70.94     28.83 o 
 -11   3  24       61.95       70.43     27.32 o 
 -10   3  24        5.67       -3.76     25.57 o 
  -9   3  24        1.52      -10.53     22.81 o 
  -8   3  24        0.00        5.77     23.06 o 
  -7   3  24       24.93       13.79     23.56 o 
  -6   3  24      136.16      130.34     25.57 o 
  -5   3  24        2.96       -4.01     24.06 o 
  -4   3  24      287.92      265.94     28.32 o 
  -3   3  24        2.52       -7.77     22.31 o 
  -2   3  24      477.23      425.36     25.57 o 
  -1   3  24      719.60      637.41     28.57 o 
   0   3  24      120.83      109.18     16.57 o 
   1   3  24      129.93       77.95     22.56 o 
   2   3  24      682.43      645.43     29.58 o 
   3   3  24       43.81       27.82     23.06 o 
   4   3  24       18.26       13.28     24.06 o 
   5   3  24      110.71      155.66     26.32 o 
   6   3  24        2.68       -7.02     25.32 o 
   7   3  24        3.89       -8.27     27.82 o 
   8   3  24      192.19      229.35     31.33 o 
   9   3  24      198.45      202.78     34.09 o 
 -13   4  24        2.69      -13.03     30.83 o 
 -12   4  24      196.22      188.74     31.58 o 
 -11   4  24       37.05       35.84     27.32 o 
 -10   4  24      110.16      126.33     27.82 o 
  -9   4  24      435.41      453.18     29.83 o 
  -8   4  24      106.64       94.50     25.82 o 
  -7   4  24      191.27      229.60     25.82 o 
  -6   4  24       50.57       74.44     22.56 o 
  -5   4  24        1.29      -13.54     23.31 o 
  -4   4  24      554.76      554.45     29.08 o 
  -3   4  24      178.86      180.22     24.81 o 
  -2   4  24     1530.64     1557.56     36.60 o 
  -1   4  24        0.23       -2.01     22.31 o 
   0   4  24        1.49      -15.70     16.38 o 
   1   4  24     1068.61     1118.42     34.84 o 
   2   4  24     1389.34     1506.68     38.10 o 
   3   4  24      143.99      124.32     24.06 o 
   4   4  24      156.09      145.63     26.32 o 
   5   4  24        1.08        4.51     23.81 o 
   6   4  24       59.25       41.86     25.82 o 
   7   4  24       11.94        0.50     27.82 o 
   8   4  24      148.37      125.33     30.58 o 
   9   4  24        0.01       21.05     30.33 o 
 -12   5  24       31.57       45.12     31.58 o 
 -11   5  24       71.76       42.61     29.08 o 
 -10   5  24        0.41      -18.55     28.07 o 
  -9   5  24        7.93       36.34     24.56 o 
  -8   5  24        1.24        3.01     23.56 o 
  -7   5  24       80.38       76.70     24.56 o 
  -6   5  24        0.57       12.03     21.81 o 
  -5   5  24      200.28      244.14     26.07 o 
  -4   5  24      308.51      285.49     25.82 o 
  -3   5  24        2.92        6.27     22.56 o 
  -2   5  24      162.52      168.19     24.81 o 
  -1   5  24     1801.70     1825.76     42.36 o 
   0   5  24      349.22      356.77     27.32 o 
   1   5  24      141.41      122.82     25.57 o 
   2   5  24      121.69       96.75     25.07 o 
   3   5  24      129.31      133.85     25.57 o 
   4   5  24       88.78      109.54     25.82 o 
   5   5  24        4.48      -24.81     24.81 o 
   6   5  24       94.85      116.55     28.57 o 
   7   5  24        2.98        7.27     29.58 o 
   8   5  24      124.58      152.40     31.33 o 
 -11   6  24        6.07       17.30     28.83 o 
 -10   6  24        0.68        0.25     29.58 o 
  -9   6  24        5.08       -9.02     27.32 o 
  -8   6  24        1.30       39.35     25.32 o 
  -7   6  24       77.79       82.47     25.82 o 
  -6   6  24       65.43       47.12     25.32 o 
  -5   6  24        8.14        8.77     24.81 o 
  -4   6  24      370.23      380.99     29.08 o 
  -3   6  24       14.95      -18.80     22.81 o 
  -2   6  24      137.96      109.03     23.81 o 
  -1   6  24      413.19      436.64     29.33 o 
   0   6  24       66.99       68.84     16.83 o 
   1   6  24       21.98       51.38     24.06 o 
   2   6  24       45.10       69.93     24.31 o 
   3   6  24      297.56      307.55     30.83 o 
   4   6  24       86.02       70.68     26.57 o 
   5   6  24       23.45       48.63     27.32 o 
   6   6  24       11.74       27.32     26.82 o 
   7   6  24      150.89      160.42     31.83 o 
 -10   7  24       41.68       44.87     30.33 o 
  -9   7  24       94.10      111.79     29.83 o 
  -8   7  24       22.50       21.56     26.82 o 
  -7   7  24        6.26        8.02     27.82 o 
  -6   7  24       31.98       -8.52     25.57 o 
  -5   7  24      145.79      127.08     26.32 o 
  -4   7  24       90.53       60.41     26.32 o 
  -3   7  24       65.52      127.08     25.57 o 
  -2   7  24        0.43      -21.56     24.31 o 
  -1   7  24        0.65      -16.04     23.81 o 
   0   7  24       40.55       39.21     17.72 o 
   1   7  24       64.40       38.85     28.07 o 
   2   7  24       12.80       -1.50     25.32 o 
   3   7  24      129.68      124.58     28.07 o 
   4   7  24       18.66       48.88     27.57 o 
   5   7  24       81.98       27.07     30.58 o 
   6   7  24        1.16       -5.26     30.33 o 
  -9   8  24        4.02       -6.02     31.83 o 
  -8   8  24       45.80       76.70     30.58 o 
  -7   8  24        0.01       12.03     28.32 o 
  -6   8  24       11.39      -27.32     27.32 o 
  -5   8  24        3.96        3.76     26.57 o 
  -4   8  24      227.79      233.86     29.83 o 
  -3   8  24      129.52      187.49     29.58 o 
  -2   8  24      199.20      242.38     28.32 o 
  -1   8  24        3.12       -4.51     25.57 o 
   0   8  24       36.84       74.37     31.58 o 
   1   8  24       30.98       33.09     27.57 o 
   2   8  24      288.89      301.54     32.59 o 
   3   8  24      107.27      105.27     30.08 o 
   4   8  24        0.28       -3.76     28.32 o 
   5   8  24        4.85       38.85     29.33 o 
  -7   9  24      147.57      162.67     33.09 o 
  -6   9  24        1.04      -22.56     28.83 o 
  -5   9  24      123.36       88.73     30.83 o 
  -4   9  24      174.73      202.03     31.08 o 
  -3   9  24        1.55       34.59     29.33 o 
  -2   9  24      123.17       84.22     29.33 o 
  -1   9  24        0.51       -4.26     27.07 o 
   0   9  24       28.10        9.38     20.12 o 
   1   9  24       10.55      -12.28     29.58 o 
   2   9  24       39.58       23.56     28.57 o 
   3   9  24      176.72      195.01     33.34 o 
 -13   1  25        7.68      -29.08     29.08 o 
 -12   1  25       62.70       46.62     28.57 o 
 -11   1  25       50.26        4.01     28.07 o 
 -10   1  25       40.18       23.31     25.57 o 
  -9   1  25        6.23        9.02     22.31 o 
  -8   1  25       43.88       65.17     24.81 o 
  -7   1  25        0.19       -2.26     22.31 o 
  -6   1  25        0.21      -13.03     23.56 o 
  -5   1  25      533.38      342.39     45.12 o 
  -4   1  25      109.37       67.18     31.08 o 
  -3   1  25      295.54      243.13     25.07 o 
  -2   1  25       67.91       83.97     24.81 o 
  -1   1  25      535.98      -81.46     81.46 o 
   0   1  25      204.59      161.34    120.31 o 
   1   1  25       89.68      129.84     24.31 o 
   2   1  25      225.41      216.82     25.82 o 
   3   1  25        6.28       22.81     21.56 o 
   4   1  25       85.95       78.45     24.06 o 
   5   1  25      140.27      177.71     25.82 o 
   6   1  25       68.72       86.48     26.07 o 
   7   1  25        4.15      -26.57     26.57 o 
   8   1  25       74.82       78.20     30.08 o 
   9   1  25       11.01       70.94     29.08 o 
 -13   2  25        0.03       -3.26     28.83 o 
 -12   2  25        0.36      -19.05     26.82 o 
 -11   2  25       67.04      113.55     26.57 o 
 -10   2  25        1.96       20.05     24.81 o 
  -9   2  25       83.81      115.05     24.31 o 
  -8   2  25      281.30      324.35     26.82 o 
  -7   2  25      348.20      300.78     26.57 o 
  -6   2  25      737.16      723.14     31.08 o 
  -5   2  25       35.66       53.39     22.81 o 
  -4   2  25        8.77        0.00     24.06 o 
  -3   2  25       47.30       30.33     22.06 o 
  -2   2  25       74.41       42.11     22.81 o 
  -1   2  25       12.83       15.79     20.05 o 
   0   2  25      857.52      883.43     21.44 o 
   1   2  25        6.08       18.30     21.81 o 
   2   2  25      282.03      253.16     25.57 o 
   3   2  25      384.34      325.35     27.32 o 
   4   2  25       53.47       71.69     24.31 o 
   5   2  25       12.06       11.28     23.56 o 
   6   2  25        2.63       -8.77     24.56 o 
   7   2  25      269.97      274.72     31.08 o 
   8   2  25       35.76      100.26     28.32 o 
   9   2  25       35.21       49.88     29.08 o 
 -13   3  25       42.06       97.00     30.83 o 
 -12   3  25       96.25      127.33     29.83 o 
 -11   3  25       53.80       58.15     27.07 o 
 -10   3  25      103.19       96.00     26.32 o 
  -9   3  25       25.87       38.35     24.56 o 
  -8   3  25        2.73       10.28     23.06 o 
  -7   3  25       79.52       75.70     23.81 o 
  -6   3  25      494.19      456.19     29.08 o 
  -5   3  25     2389.01     2331.58     51.38 o 
  -4   3  25      936.00      964.77     32.84 o 
  -3   3  25      152.32      133.35     23.06 o 
  -2   3  25      160.31      152.40     23.31 o 
  -1   3  25      105.09       99.76     24.06 o 
   0   3  25        0.01        6.05     15.33 o 
   1   3  25      110.59      141.12     24.81 o 
   2   3  25       51.47       56.40     22.81 o 
   3   3  25       12.94       16.54     22.56 o 
   4   3  25      401.31      364.45     30.08 o 
   5   3  25      334.71      367.46     30.33 o 
   6   3  25      112.53      146.13     27.07 o 
   7   3  25       64.73       84.97     29.08 o 
   8   3  25       45.58       33.84     30.33 o 
   9   3  25       23.38       -0.50     29.83 o 
 -12   4  25       14.21       13.28     29.08 o 
 -11   4  25        8.21       -6.77     26.82 o 
 -10   4  25       35.74       67.43     26.32 o 
  -9   4  25      118.94      142.62     27.07 o 
  -8   4  25      167.17      200.77     28.32 o 
  -7   4  25      113.84      169.19     24.56 o 
  -6   4  25      106.42       79.71     25.57 o 
  -5   4  25      146.29      165.18     25.32 o 
  -4   4  25      568.52      547.18     30.33 o 
  -3   4  25      666.92      644.93     29.83 o 
  -2   4  25       18.19       80.46     23.56 o 
  -1   4  25      236.42      290.51     25.57 o 
   0   4  25      846.43      880.02     22.86 o 
   1   4  25      103.83      144.63     26.07 o 
   2   4  25        5.85       21.56     24.06 o 
   3   4  25       79.33       89.73     24.81 o 
   4   4  25       38.67       17.04     26.57 o 
   5   4  25        5.67       26.07     24.56 o 
   6   4  25        8.92        5.01     26.32 o 
   7   4  25        5.90       -2.01     27.82 o 
   8   4  25       38.47       48.38     29.58 o 
 -12   5  25       21.42      -11.03     29.08 o 
 -11   5  25       10.16       23.81     27.82 o 
 -10   5  25      155.12      149.64     30.83 o 
  -9   5  25       17.58       29.83     25.07 o 
  -8   5  25      113.85      119.31     25.57 o 
  -7   5  25        4.18        2.01     24.56 o 
  -6   5  25       13.10       33.59     25.32 o 
  -5   5  25      283.38      319.58     27.57 o 
  -4   5  25        4.89      -12.28     21.81 o 
  -3   5  25       10.69       39.60     22.06 o 
  -2   5  25        0.87       -4.51     22.06 o 
  -1   5  25       12.88       -1.00     23.56 o 
   0   5  25        0.68       -2.21     16.22 o 
   1   5  25       84.38      100.26     24.06 o 
   2   5  25        0.94       13.03     23.56 o 
   3   5  25      177.80      149.64     27.07 o 
   4   5  25        7.36       35.34     24.06 o 
   5   5  25       88.54       59.91     25.57 o 
   6   5  25       12.64       -4.01     28.32 o 
   7   5  25       17.72      -12.03     28.32 o 
   8   5  25        2.20      -21.05     31.58 o 
 -11   6  25       74.16       46.62     30.08 o 
 -10   6  25        0.86       41.61     29.58 o 
  -9   6  25       24.73       49.63     27.82 o 
  -8   6  25        1.94        1.00     26.57 o 
  -7   6  25        2.21        3.01     25.07 o 
  -6   6  25      216.49      164.43     26.82 o 
  -5   6  25      235.86      268.45     29.33 o 
  -4   6  25       21.84        9.78     24.06 o 
  -3   6  25        3.84       -8.77     22.56 o 
  -2   6  25       89.79       75.70     24.06 o 
  -1   6  25       76.40       78.45     25.82 o 
   0   6  25        6.11       -6.35     15.77 o 
   1   6  25       21.78      -17.30     24.06 o 
   2   6  25       83.78      127.83     26.82 o 
   3   6  25       71.57       64.42     27.57 o 
   4   6  25       60.55       53.14     27.07 o 
   5   6  25       27.82       27.82     28.07 o 
   6   6  25       37.44       31.83     28.83 o 
   7   6  25      113.70      126.58     33.59 o 
 -10   7  25      211.23      217.82     33.09 o 
  -9   7  25       29.40       38.35     29.08 o 
  -8   7  25        6.68        4.76     27.07 o 
  -7   7  25      390.86      434.13     32.08 o 
  -6   7  25      305.88      297.28     29.33 o 
  -5   7  25        3.07        3.76     26.32 o 
  -4   7  25       18.96      -16.79     26.07 o 
  -3   7  25        3.58      -17.55     24.81 o 
  -2   7  25       42.96       43.11     24.81 o 
  -1   7  25       37.96       69.18     26.32 o 
   0   7  25      208.59      192.59     30.33 o 
   1   7  25      110.97      150.39     26.07 o 
   2   7  25        1.53       49.13     24.81 o 
   3   7  25       47.97       76.20     27.57 o 
   4   7  25       69.20       70.43     29.33 o 
   5   7  25       11.76        8.52     28.83 o 
   6   7  25        7.33        3.26     28.57 o 
  -8   8  25      200.57      211.05     32.08 o 
  -7   8  25      308.88      324.35     33.09 o 
  -6   8  25       66.58      107.03     28.83 o 
  -5   8  25      103.36      123.57     29.58 o 
  -4   8  25       25.57       12.53     29.33 o 
  -3   8  25       26.18       26.32     27.07 o 
  -2   8  25      194.52      183.48     30.33 o 
  -1   8  25        0.33        1.25     26.07 o 
   0   8  25       85.31       84.69     19.32 o 
   1   8  25      164.86      164.68     29.33 o 
   2   8  25       89.84       87.23     29.83 o 
   3   8  25        4.87       37.85     29.08 o 
   4   8  25       34.22       61.16     29.83 o 
  -6   9  25       74.34       84.97     32.59 o 
  -5   9  25       36.91       11.53     31.58 o 
  -4   9  25      148.09      125.58     29.58 o 
  -3   9  25        0.02      -14.79     28.07 o 
  -2   9  25      135.86      137.11     30.33 o 
  -1   9  25        2.86       16.54     27.07 o 
   0   9  25       42.36       47.76     20.38 o 
   1   9  25      280.52      311.56     33.84 o 
 -13   0  26      136.76      120.82     32.59 o 
 -12   0  26      512.88      505.57     38.10 o 
 -11   0  26      172.73      128.08     28.57 o 
 -10   0  26       18.36       10.03     24.31 o 
  -9   0  26      838.04      951.73     35.34 o 
  -8   0  26     1795.77     1698.43     44.12 o 
  -7   0  26       49.52       79.46     23.31 o 
  -6   0  26      687.44      646.69     30.58 o 
  -5   0  26       39.33       54.64     23.81 o 
  -4   0  26     2524.93     2842.92     56.65 o 
  -3   0  26       49.30       31.08     21.81 o 
  -2   0  26     1331.65     1174.57     34.09 o 
  -1   0  26     1569.00     1463.82     36.09 o 
   0   0  26     1507.91     1372.24     25.88 o 
   1   0  26     1502.69     1185.59     37.10 o 
   2   0  26     1533.54     1444.02     37.85 o 
   3   0  26     1998.67     1915.75     42.86 o 
   4   0  26        4.36       33.34     23.56 o 
   5   0  26       53.75       52.64     24.56 o 
   6   0  26      344.04      273.96     28.57 o 
   7   0  26       88.77      127.33     29.33 o 
   8   0  26      218.18      240.63     32.33 o 
   9   0  26      509.66      647.44     39.60 o 
 -13   1  26       39.39       22.06     29.33 o 
 -12   1  26      365.13      375.23     35.34 o 
 -11   1  26      659.38      671.75     36.60 o 
 -10   1  26       96.34       93.49     25.82 o 
  -9   1  26        0.63       -0.75     24.06 o 
  -8   1  26      116.97       83.72     24.31 o 
  -7   1  26      155.11      166.94     24.81 o 
  -6   1  26      127.95      131.59     24.81 o 
  -5   1  26     3007.49     2609.06     62.66 o 
  -4   1  26        4.61      -16.29     23.31 o 
  -3   1  26        5.03      -11.28     27.57 o 
  -2   1  26        0.06      -23.31     23.81 o 
  -1   1  26      395.71      209.30     46.12 o 
   0   1  26      147.43      126.88     55.77 o 
   1   1  26      135.73      126.33     24.81 o 
   2   1  26      612.38      643.93     30.33 o 
   3   1  26      129.27       63.92     24.31 o 
   4   1  26      307.03      277.47     28.57 o 
   5   1  26       17.34       21.56     26.07 o 
   6   1  26       93.33       85.97     28.32 o 
   7   1  26      201.47      191.75     31.58 o 
   8   1  26      171.16      225.09     31.58 o 
   9   1  26       10.11        4.01     30.58 o 
 -13   2  26       30.29       -6.77     28.83 o 
 -12   2  26       15.16      -24.31     28.83 o 
 -11   2  26       11.15       24.81     27.07 o 
 -10   2  26       24.38       17.30     24.31 o 
  -9   2  26       13.39        7.77     23.56 o 
  -8   2  26       33.51       38.35     25.57 o 
  -7   2  26       45.60       69.93     23.31 o 
  -6   2  26      232.26      241.63     26.32 o 
  -5   2  26        0.29        8.02     22.56 o 
  -4   2  26      164.99      169.69     23.56 o 
  -3   2  26        0.04      -12.03     22.06 o 
  -2   2  26       34.50       31.83     20.30 o 
  -1   2  26        2.67      -14.04     19.80 o 
   0   2  26      120.73      125.52     17.81 o 
   1   2  26        5.84       -7.77     21.31 o 
   2   2  26       10.36       -8.27     21.81 o 
   3   2  26      755.28      688.55     33.34 o 
   4   2  26      155.83      146.88     27.82 o 
   5   2  26       44.41       46.62     25.57 o 
   6   2  26       76.02      118.56     29.08 o 
   7   2  26       11.34        5.01     28.57 o 
   8   2  26       15.92       38.35     29.58 o 
   9   2  26       84.29       80.21     31.58 o 
 -12   3  26       23.35       47.37     29.58 o 
 -11   3  26      181.88      183.73     31.33 o 
 -10   3  26        0.05       29.83     25.07 o 
  -9   3  26       56.04       91.99     24.56 o 
  -8   3  26        3.58       -9.52     24.31 o 
  -7   3  26       26.04       29.33     24.06 o 
  -6   3  26      277.50      224.59     26.32 o 
  -5   3  26       92.81       72.19     25.82 o 
  -4   3  26      293.97      331.62     27.32 o 
  -3   3  26       80.85       88.48     22.81 o 
  -2   3  26       99.42       90.49     22.06 o 
  -1   3  26     1361.11     1412.94     38.10 o 
   0   3  26       23.78       24.02     15.90 o 
   1   3  26       26.03       35.84     23.81 o 
   2   3  26       70.43       90.24     23.06 o 
   3   3  26      260.67      245.39     26.32 o 
   4   3  26       31.35       29.08     26.32 o 
   5   3  26       48.01       57.15     26.32 o 
   6   3  26      167.25      176.21     29.58 o 
   7   3  26       94.15      128.08     29.58 o 
   8   3  26       11.47        3.76     30.33 o 
 -12   4  26        2.91      -25.07     28.07 o 
 -11   4  26        3.18       -1.25     28.32 o 
 -10   4  26       58.40       62.91     28.07 o 
  -9   4  26      409.19      465.72     31.08 o 
  -8   4  26      750.47      790.31     35.09 o 
  -7   4  26       15.19       37.85     23.56 o 
  -6   4  26      197.63      168.69     26.07 o 
  -5   4  26      170.43      226.59     25.07 o 
  -4   4  26       54.60       49.88     25.07 o 
  -3   4  26      119.52      164.43     24.06 o 
  -2   4  26       72.17       75.20     24.31 o 
  -1   4  26      233.75      252.16     26.32 o 
   0   4  26        8.92       10.30     16.83 o 
   1   4  26       30.47       60.41     25.07 o 
   2   4  26       92.92       87.23     24.56 o 
   3   4  26      267.62      257.67     26.32 o 
   4   4  26      212.42      179.72     28.07 o 
   5   4  26       66.81       64.42     25.82 o 
   6   4  26       14.46       10.03     27.07 o 
   7   4  26       41.81       23.06     29.83 o 
   8   4  26       15.12      -31.33     31.58 o 
 -11   5  26      106.98      197.77     32.08 o 
 -10   5  26       82.36      104.27     28.32 o 
  -9   5  26        1.98       -7.02     27.57 o 
  -8   5  26        1.23      -13.54     25.57 o 
  -7   5  26        1.19       16.04     25.07 o 
  -6   5  26      679.43      729.15     34.09 o 
  -5   5  26       38.76       35.34     24.56 o 
  -4   5  26      192.69      155.91     26.07 o 
  -3   5  26        0.54       12.28     23.81 o 
  -2   5  26       32.89       30.33     23.06 o 
  -1   5  26      210.75      252.66     26.07 o 
   0   5  26      163.39      161.50     17.88 o 
   1   5  26        0.01        2.76     23.31 o 
   2   5  26       50.28       35.34     23.06 o 
   3   5  26      114.29       89.73     26.32 o 
   4   5  26       23.48       23.56     27.82 o 
   5   5  26       13.87        0.50     28.07 o 
   6   5  26      281.08      338.38     34.59 o 
   7   5  26       27.39       16.54     32.08 o 
 -10   6  26       33.83       29.08     29.83 o 
  -9   6  26       40.20       53.39     28.32 o 
  -8   6  26       33.20       62.91     27.07 o 
  -7   6  26       31.67       52.14     25.82 o 
  -6   6  26       17.76        1.25     24.56 o 
  -5   6  26       31.74        2.76     25.07 o 
  -4   6  26      136.61      108.03     25.32 o 
  -3   6  26       28.99       43.36     24.81 o 
  -2   6  26       12.56       47.12     24.31 o 
  -1   6  26        6.56       -7.27     22.56 o 
   0   6  26       41.83       78.92     17.09 o 
   1   6  26        5.33       -2.76     24.56 o 
   2   6  26        2.51       17.55     25.82 o 
   3   6  26      207.80      206.29     30.58 o 
   4   6  26        5.59       18.30     26.82 o 
   5   6  26      127.33      126.33     30.08 o 
   6   6  26      135.28      141.62     31.83 o 
  -9   7  26        2.22      -20.30     29.33 o 
  -8   7  26       49.59       73.94     29.58 o 
  -7   7  26       67.17       60.66     30.58 o 
  -6   7  26       39.29       23.31     28.07 o 
  -5   7  26      153.42      232.61     29.58 o 
  -4   7  26      215.69      263.44     30.33 o 
  -3   7  26      173.71      197.26     28.07 o 
  -2   7  26      273.18      264.69     28.57 o 
  -1   7  26       10.83       17.80     24.31 o 
   0   7  26       18.79       16.73     21.81 o 
   1   7  26        1.09       14.54     25.07 o 
   2   7  26       32.44       67.68     27.07 o 
   3   7  26       35.95       51.63     29.08 o 
   4   7  26       11.60       15.79     27.82 o 
   5   7  26       56.61       58.15     31.33 o 
  -7   8  26       11.25      -14.29     28.83 o 
  -6   8  26        0.10      -20.30     29.58 o 
  -5   8  26       84.24       69.18     29.58 o 
  -4   8  26      282.31      300.28     32.08 o 
  -3   8  26       15.44       53.64     27.57 o 
  -2   8  26       99.24      118.56     29.08 o 
  -1   8  26        9.92       -0.75     27.82 o 
   0   8  26       35.44       27.74     19.65 o 
   1   8  26       49.52       64.67     30.33 o 
   2   8  26       11.95      -17.55     29.83 o 
   3   8  26       19.26       50.13     30.08 o 
  -4   9  26        8.64        9.27     28.57 o 
  -3   9  26      190.81      190.75     32.08 o 
  -2   9  26       69.78       22.31     30.08 o 
  -1   9  26       23.04       50.88     29.83 o 
   0   9  26       19.72      -22.08     26.95 o 
 -13   1  27        6.37        3.51     30.08 o 
 -12   1  27        7.81       -1.25     30.08 o 
 -11   1  27       26.63       30.33     28.83 o 
 -10   1  27        0.51        1.00     25.07 o 
  -9   1  27       27.51        4.26     24.06 o 
  -8   1  27        2.10       -1.75     23.81 o 
  -7   1  27       20.54       -1.00     23.81 o 
  -6   1  27       23.27        4.01     25.32 o 
  -5   1  27      941.53      790.81     52.89 o 
  -4   1  27        6.48      -33.34     33.34 o 
  -3   1  27        3.04       -3.26     21.31 o 
  -2   1  27       28.07       20.55     21.56 o 
  -1   1  27      234.40      195.76     36.60 o 
   0   1  27      255.21      253.94     19.54 o 
   1   1  27      511.30      450.93     29.33 o 
   2   1  27       11.35      -22.31     24.06 o 
   3   1  27      185.67      171.70     27.07 o 
   4   1  27       23.13       27.57     25.82 o 
   5   1  27        5.77       16.04     26.57 o 
   6   1  27        0.02        8.52     28.57 o 
   7   1  27       42.00       74.44     31.08 o 
   8   1  27       25.96       41.61     32.08 o 
 -12   2  27      320.69      319.83     33.84 o 
 -11   2  27       54.26       91.99     28.07 o 
 -10   2  27       16.68        2.01     26.82 o 
  -9   2  27        6.02       -1.50     25.82 o 
  -8   2  27      305.66      347.41     28.57 o 
  -7   2  27       24.77       40.86     23.31 o 
  -6   2  27      102.46      108.78     25.57 o 
  -5   2  27       24.53       21.31     24.06 o 
  -4   2  27       37.57       60.41     23.81 o 
  -3   2  27      308.07      301.29     25.82 o 
  -2   2  27        0.76       18.05     20.55 o 
  -1   2  27       26.60       37.10     22.56 o 
   0   2  27      676.06      683.93     58.65 o 
   1   2  27       63.69       37.85     23.81 o 
   2   2  27      199.59      144.88     25.82 o 
   3   2  27       89.24       53.39     26.32 o 
   4   2  27      735.04      846.96     34.59 o 
   5   2  27       18.30        7.52     25.57 o 
   6   2  27       15.13        1.00     27.07 o 
   7   2  27       73.61       76.20     29.08 o 
   8   2  27      156.28      184.98     32.33 o 
 -12   3  27        8.76       26.32     30.08 o 
 -11   3  27       53.40       83.97     28.07 o 
 -10   3  27       40.16       11.78     26.82 o 
  -9   3  27        7.60        2.51     23.81 o 
  -8   3  27      226.35      247.40     27.82 o 
  -7   3  27       87.27       76.20     25.32 o 
  -6   3  27       22.28        1.00     24.56 o 
  -5   3  27        9.94       40.61     23.06 o 
  -4   3  27      306.27      255.17     27.82 o 
  -3   3  27      268.38      280.98     25.82 o 
  -2   3  27        0.25      -16.29     22.81 o 
  -1   3  27      427.74      461.45     31.08 o 
   0   3  27        5.98        2.73     17.99 o 
   1   3  27       96.55       90.49     24.06 o 
   2   3  27      174.20      153.40     25.07 o 
   3   3  27       37.92       38.35     25.07 o 
   4   3  27      663.56      672.76     34.34 o 
   5   3  27      143.06      140.62     27.32 o 
   6   3  27       22.80       32.59     28.83 o 
   7   3  27       87.31      112.54     29.08 o 
   8   3  27       60.80       66.17     30.83 o 
 -12   4  27        2.55       13.79     31.58 o 
 -11   4  27        3.18        8.77     27.57 o 
 -10   4  27       16.61       18.55     26.57 o 
  -9   4  27        0.04       17.80     26.57 o 
  -8   4  27       18.37        6.77     26.82 o 
  -7   4  27       84.88       89.98     26.07 o 
  -6   4  27       67.67       65.42     24.81 o 
  -5   4  27       18.46       17.30     22.81 o 
  -4   4  27       13.47       11.28     23.56 o 
  -3   4  27       30.88       48.13     23.56 o 
  -2   4  27      283.37      242.38     27.07 o 
  -1   4  27     1129.86     1207.40     38.60 o 
   0   4  27      186.80      209.90     32.59 o 
   1   4  27      217.65      209.55     28.57 o 
   2   4  27      282.08      296.02     29.08 o 
   3   4  27       72.13       71.94     26.32 o 
   4   4  27      183.77      157.41     29.83 o 
   5   4  27        2.10      -26.82     26.82 o 
   6   4  27        1.29       10.03     30.33 o 
   7   4  27       16.67       20.30     29.33 o 
 -11   5  27        5.95      -26.82     30.08 o 
 -10   5  27        8.60      -30.83     30.83 o 
  -9   5  27       49.47       62.41     28.83 o 
  -8   5  27      123.87      162.17     28.32 o 
  -7   5  27       34.46       64.42     26.82 o 
  -6   5  27       76.24       89.48     27.07 o 
  -5   5  27      119.52      103.52     25.57 o 
  -4   5  27       61.43       40.36     24.56 o 
  -3   5  27       32.01       29.33     23.56 o 
  -2   5  27      552.27      595.05     31.83 o 
  -1   5  27      128.84      143.62     25.57 o 
   0   5  27       27.06       18.36     17.44 o 
   1   5  27      193.12      163.43     26.82 o 
   2   5  27       42.94       77.70     27.57 o 
   3   5  27      150.17      157.41     28.57 o 
   4   5  27      465.61      473.23     33.84 o 
   5   5  27       25.45       38.85     28.83 o 
   6   5  27        9.11        7.52     31.33 o 
 -10   6  27       39.78        4.26     30.83 o 
  -9   6  27        0.02       11.53     28.32 o 
  -8   6  27       56.73       61.16     28.07 o 
  -7   6  27       49.28       68.93     26.82 o 
  -6   6  27        0.02       20.80     27.32 o 
  -5   6  27        6.84       25.07     24.81 o 
  -4   6  27       10.11       -1.25     23.81 o 
  -3   6  27        1.22        2.01     24.31 o 
  -2   6  27        5.39        9.78     24.06 o 
  -1   6  27       39.65       21.81     24.06 o 
   0   6  27        3.23        1.98     18.16 o 
   1   6  27       18.49       23.31     24.81 o 
   2   6  27      147.73      163.18     27.57 o 
   3   6  27       32.24       19.80     27.82 o 
   4   6  27       67.86       68.93     29.83 o 
   5   6  27       15.28        5.26     28.32 o 
  -8   7  27        7.80       35.34     28.07 o 
  -7   7  27       48.45       13.28     29.08 o 
  -6   7  27       32.42       26.57     28.83 o 
  -5   7  27       11.11       23.81     27.32 o 
  -4   7  27       51.76       77.70     27.57 o 
  -3   7  27      158.22      223.83     29.58 o 
  -2   7  27       25.56       31.33     28.07 o 
  -1   7  27       53.99       75.70     26.57 o 
   0   7  27       33.08       18.14     19.20 o 
   1   7  27       31.90       34.59     28.32 o 
   2   7  27      102.03       99.01     31.58 o 
   3   7  27      211.14      311.31     33.34 o 
   4   7  27       30.69       66.42     30.58 o 
  -6   8  27       46.73       54.14     29.08 o 
  -5   8  27        0.00       -2.26     27.82 o 
  -4   8  27       11.09      -17.55     28.32 o 
  -3   8  27       13.82       46.87     27.32 o 
  -2   8  27      238.29      266.70     31.08 o 
  -1   8  27       12.00       21.31     27.57 o 
   0   8  27       11.59        8.06     20.28 o 
   1   8  27      369.36      440.15     35.59 o 
   2   8  27      111.89      134.60     32.59 o 
 -12   0  28       85.67       58.90     31.33 o 
 -11   0  28        0.39       19.30     28.07 o 
 -10   0  28      473.61      531.89     34.59 o 
  -9   0  28       13.22        6.52     25.32 o 
  -8   0  28       12.62       11.03     25.07 o 
  -7   0  28      303.20      306.05     27.07 o 
  -6   0  28      135.53      152.65     23.81 o 
  -5   0  28      167.87      110.54     25.07 o 
  -4   0  28      519.12      501.81     29.08 o 
  -3   0  28     1318.41     1399.40     37.35 o 
  -2   0  28      298.32      294.02     25.57 o 
  -1   0  28       18.71       15.54     22.31 o 
   0   0  28     1165.00     1114.80     33.71 o 
   1   0  28      104.61       77.95     22.81 o 
   2   0  28       10.02        8.52     25.32 o 
   3   0  28      346.74      361.19     29.08 o 
   4   0  28       41.89       59.41     25.07 o 
   5   0  28       14.77       42.61     26.82 o 
   6   0  28      306.94      320.59     34.34 o 
   7   0  28      407.62      415.84     36.34 o 
   8   0  28        3.37       17.30     30.58 o 
 -12   1  28       87.98       95.00     31.08 o 
 -11   1  28      152.37      162.67     29.83 o 
 -10   1  28        4.30       -7.77     25.82 o 
  -9   1  28        0.22      -13.03     24.56 o 
  -8   1  28        6.04       38.60     25.57 o 
  -7   1  28        8.33       -9.52     24.31 o 
  -6   1  28      229.14      327.86     26.07 o 
  -5   1  28     1234.43      913.13     42.36 o 
  -4   1  28      601.64      586.53     35.34 o 
  -3   1  28        8.18      -27.57     27.57 o 
  -2   1  28       30.71      -30.33     30.33 o 
  -1   1  28       34.93       26.07     30.58 o 
   0   1  28       12.86      -18.60     18.60 o 
   1   1  28      428.39      427.87     29.33 o 
   2   1  28       30.16       39.35     24.31 o 
   3   1  28      130.29      142.37     27.07 o 
   4   1  28       33.22       28.57     24.81 o 
   5   1  28      331.54      336.13     30.58 o 
   6   1  28      823.11      926.92     41.86 o 
   7   1  28       17.11       16.04     30.33 o 
   8   1  28      139.71      162.17     33.34 o 
 -12   2  28        4.70      -22.06     30.08 o 
 -11   2  28        0.04       -8.02     29.08 o 
 -10   2  28       65.46       54.39     27.82 o 
  -9   2  28        8.49      -11.03     26.32 o 
  -8   2  28        0.82       -0.25     26.32 o 
  -7   2  28      141.01      145.88     26.57 o 
  -6   2  28      176.23      179.22     27.82 o 
  -5   2  28      179.83      215.81     26.82 o 
  -4   2  28      126.35      121.57     25.32 o 
  -3   2  28       25.25        4.76     26.32 o 
  -2   2  28        0.73       -3.01     24.81 o 
  -1   2  28      234.95      188.99     27.57 o 
   0   2  28      131.39      110.69     19.86 o 
   1   2  28       14.00       14.79     23.06 o 
   2   2  28      101.27       78.20     25.07 o 
   3   2  28       38.38       39.85     24.81 o 
   4   2  28       14.30       -2.26     26.57 o 
   5   2  28        0.98       18.80     27.82 o 
   6   2  28       31.39       22.81     29.58 o 
   7   2  28       21.40       -1.50     29.08 o 
 -12   3  28        6.77        8.77     31.08 o 
 -11   3  28       37.05       50.38     29.33 o 
 -10   3  28       12.17       33.09     24.56 o 
  -9   3  28       86.30       88.23     27.07 o 
  -8   3  28        6.34        6.02     25.82 o 
  -7   3  28      114.17      145.88     28.07 o 
  -6   3  28      357.82      339.39     29.58 o 
  -5   3  28       99.54      123.07     25.07 o 
  -4   3  28      181.27      179.47     24.81 o 
  -3   3  28        7.30       10.53     24.06 o 
  -2   3  28       92.73      108.28     24.31 o 
  -1   3  28      316.57      321.09     28.57 o 
   0   3  28     1661.23     1660.51     81.84 o 
   1   3  28       63.01       79.46     25.07 o 
   2   3  28        0.67      -14.29     24.31 o 
   3   3  28       38.07       66.42     26.82 o 
   4   3  28      129.98      158.41     28.07 o 
   5   3  28       20.06       83.47     28.57 o 
   6   3  28        5.31        6.02     28.83 o 
   7   3  28       45.34       71.19     29.83 o 
 -11   4  28        7.21       25.82     28.32 o 
 -10   4  28        7.19       29.83     27.82 o 
  -9   4  28        3.34       -7.02     27.57 o 
  -8   4  28      209.39      237.62     30.33 o 
  -7   4  28      243.75      261.43     29.83 o 
  -6   4  28      155.34      119.31     26.82 o 
  -5   4  28       47.83       55.39     24.56 o 
  -4   4  28      327.25      388.26     29.08 o 
  -3   4  28      290.34      303.29     26.82 o 
  -2   4  28      358.78      288.00     29.08 o 
  -1   4  28      436.09      430.62     31.08 o 
   0   4  28       10.45        4.87     17.89 o 
   1   4  28       70.99       44.37     26.32 o 
   2   4  28       16.88       19.55     25.57 o 
   3   4  28      419.78      416.34     32.59 o 
   4   4  28       33.11       14.54     27.32 o 
   5   4  28       47.51       25.07     27.57 o 
   6   4  28        5.77        6.27     28.07 o 
 -10   5  28        0.61        7.52     28.32 o 
  -9   5  28       92.21       77.95     29.83 o 
  -8   5  28       31.00       54.64     26.32 o 
  -7   5  28        3.42      -16.04     26.07 o 
  -6   5  28      102.78      122.07     27.32 o 
  -5   5  28      274.46      307.55     29.58 o 
  -4   5  28       21.72       38.10     24.06 o 
  -3   5  28       20.50       46.12     24.81 o 
  -2   5  28      177.05      222.08     27.57 o 
  -1   5  28        0.28       36.09     25.57 o 
   0   5  28      114.44       98.02     18.78 o 
   1   5  28       44.90       52.64     26.32 o 
   2   5  28       56.63       59.91     27.07 o 
   3   5  28       78.56       89.73     27.32 o 
   4   5  28       24.05       21.05     28.57 o 
   5   5  28        1.12      -14.29     28.83 o 
   6   5  28        0.44        9.02     32.08 o 
  -9   6  28       40.38       26.32     30.08 o 
  -8   6  28        5.94        1.50     28.57 o 
  -7   6  28       79.84       99.76     29.83 o 
  -6   6  28       42.39       -1.25     27.82 o 
  -5   6  28        0.74      -11.78     25.82 o 
  -4   6  28       11.74       19.30     27.07 o 
  -3   6  28       14.01        9.52     25.07 o 
  -2   6  28      175.50      171.45     28.07 o 
  -1   6  28        8.46       19.55     26.32 o 
   0   6  28      219.78      273.62     21.71 o 
   1   6  28       18.33       22.56     26.57 o 
   2   6  28        9.67       -6.27     27.32 o 
   3   6  28       13.09       -9.52     29.83 o 
   4   6  28       13.45      -29.08     29.08 o 
   5   6  28       11.58      -25.32     31.58 o 
  -8   7  28       24.96       22.06     30.58 o 
  -7   7  28        5.05        4.26     28.83 o 
  -6   7  28       24.15       26.57     30.08 o 
  -5   7  28       44.20       50.38     27.07 o 
  -4   7  28        2.51      -26.82     26.82 o 
  -3   7  28        6.02      -13.54     28.32 o 
  -2   7  28       15.12       25.82     25.82 o 
  -1   7  28       52.70       99.51     27.82 o 
   0   7  28       48.40       50.38     21.05 o 
   1   7  28       16.10       45.87     29.58 o 
   2   7  28       22.93        9.52     28.32 o 
   3   7  28        0.38       21.81     30.58 o 
  -5   8  28        1.26      -12.28     27.57 o 
  -4   8  28       56.82       61.16     30.08 o 
  -3   8  28       49.34       63.42     28.57 o 
  -2   8  28       19.07       33.59     29.08 o 
  -1   8  28       31.80       72.19     28.32 o 
   0   8  28        5.36       -4.27     21.00 o 
 -12   1  29       85.73       72.19     32.33 o 
 -11   1  29       15.89       30.58     29.83 o 
 -10   1  29       18.10        9.78     27.32 o 
  -9   1  29        3.92       28.57     25.57 o 
  -8   1  29       47.80       53.39     24.06 o 
  -7   1  29      207.15      244.39     30.08 o 
  -6   1  29       25.67      -22.56     35.59 o 
  -5   1  29        1.65      -41.86     41.86 o 
  -4   1  29      238.09      134.85     40.10 o 
  -3   1  29      152.72      126.08     25.32 o 
  -2   1  29      227.84      227.84     26.57 o 
  -1   1  29       16.40        6.52     26.32 o 
   0   1  29       11.99       17.30     16.31 o 
   1   1  29       11.28       -3.51     24.31 o 
   2   1  29       23.38       18.05     25.32 o 
   3   1  29       65.00       95.00     26.57 o 
   4   1  29        4.69       -8.77     26.57 o 
   5   1  29       84.00      128.84     31.33 o 
   6   1  29      154.21      152.90     32.84 o 
   7   1  29       20.03       20.05     29.58 o 
 -11   2  29       36.18       56.15     30.33 o 
 -10   2  29      163.54      137.61     28.32 o 
  -9   2  29       10.11       11.28     25.82 o 
  -8   2  29      207.35      234.86     30.33 o 
  -7   2  29       70.68       78.71     26.32 o 
  -6   2  29      240.53      252.91     30.58 o 
  -5   2  29       55.10       69.18     25.57 o 
  -4   2  29       70.70       37.10     24.56 o 
  -3   2  29      368.01      379.49     30.33 o 
  -2   2  29      320.39      330.36     26.57 o 
  -1   2  29      157.21      152.15     25.82 o 
   0   2  29      373.70      378.92     21.77 o 
   1   2  29       30.42       -0.50     24.31 o 
   2   2  29       79.87       98.76     26.32 o 
   3   2  29        7.63       20.80     24.81 o 
   4   2  29       54.74       49.63     28.83 o 
   5   2  29       76.21       93.74     28.32 o 
   6   2  29       73.82       51.13     30.08 o 
   7   2  29       35.67       22.56     32.08 o 
 -11   3  29       18.56       -1.25     29.83 o 
 -10   3  29        9.12        1.00     27.07 o 
  -9   3  29        4.29      -11.03     25.57 o 
  -8   3  29       19.26       40.61     26.57 o 
  -7   3  29      591.30      674.76     34.09 o 
  -6   3  29      124.35       54.89     27.57 o 
  -5   3  29        4.04       -9.02     23.06 o 
  -4   3  29        3.27        0.75     24.81 o 
  -3   3  29      654.82      728.40     32.59 o 
  -2   3  29        5.39      -24.56     24.56 o 
  -1   3  29      264.45      269.95     28.32 o 
   0   3  29       40.72       36.51     19.32 o 
   1   3  29       30.52       54.64     25.82 o 
   2   3  29       31.99       77.20     26.32 o 
   3   3  29      189.25      221.58     29.58 o 
   4   3  29       28.10       21.81     27.32 o 
   5   3  29      194.48      238.37     31.08 o 
   6   3  29        3.24       -1.75     30.08 o 
 -10   4  29       15.35       31.83     29.33 o 
  -9   4  29       26.92       48.13     26.32 o 
  -8   4  29      193.91      207.04     30.83 o 
  -7   4  29      171.58      104.27     31.33 o 
  -6   4  29       69.77       83.72     27.82 o 
  -5   4  29       20.47        6.27     23.81 o 
  -4   4  29       64.53       33.84     26.82 o 
  -3   4  29      182.25      162.42     27.57 o 
  -2   4  29      521.10      597.56     32.08 o 
  -1   4  29       84.31      111.29     26.57 o 
   0   4  29      103.82      119.00     18.34 o 
   1   4  29       54.05       90.49     26.82 o 
   2   4  29       15.45       38.35     26.07 o 
   3   4  29      290.89      310.31     31.33 o 
   4   4  29      188.40      238.62     30.58 o 
   5   4  29       61.35       95.00     31.83 o 
   6   4  29        0.19      -17.80     31.83 o 
 -10   5  29        7.80       31.08     29.33 o 
  -9   5  29       47.70       52.14     31.58 o 
  -8   5  29        0.03      -12.78     28.32 o 
  -7   5  29        2.04       -1.00     27.82 o 
  -6   5  29        0.39       -0.50     26.57 o 
  -5   5  29       39.59       35.09     26.07 o 
  -4   5  29        2.68       12.03     23.81 o 
  -3   5  29       48.23       47.87     25.32 o 
  -2   5  29        6.01       25.07     25.07 o 
  -1   5  29        2.93       12.28     25.57 o 
   0   5  29      323.11      320.39     22.33 o 
   1   5  29      133.65      157.16     28.07 o 
   2   5  29       23.29        5.77     28.07 o 
   3   5  29       58.59       38.60     28.32 o 
   4   5  29       15.66       15.79     30.33 o 
   5   5  29        0.23      -12.03     31.33 o 
  -8   6  29       18.32       38.35     29.83 o 
  -7   6  29       72.70       87.48     29.83 o 
  -6   6  29      122.29      181.72     29.83 o 
  -5   6  29       18.12        8.77     27.32 o 
  -4   6  29      138.38      125.83     29.58 o 
  -3   6  29        0.12      -16.79     25.82 o 
  -2   6  29       34.93       45.37     27.82 o 
  -1   6  29      308.57      373.73     32.59 o 
   0   6  29      211.17      265.35     57.15 o 
   1   6  29       19.52       23.06     29.33 o 
   2   6  29        6.30       31.08     26.32 o 
   3   6  29      193.67      215.81     32.59 o 
   4   6  29        0.24      -13.03     29.08 o 
  -7   7  29       26.79       17.80     29.58 o 
  -6   7  29      144.79      170.19     31.33 o 
  -5   7  29       36.85       18.05     27.57 o 
  -4   7  29       18.07       13.79     27.57 o 
  -3   7  29       31.00       51.63     28.32 o 
  -2   7  29        3.21      -26.57     26.57 o 
  -1   7  29       25.59       36.09     27.57 o 
   0   7  29      125.05      155.91     38.60 o 
   1   7  29       33.43       83.22     29.33 o 
   2   7  29       13.27       31.58     28.57 o 
 -11   0  30       96.89      129.84     29.83 o 
 -10   0  30      243.63      265.94     31.58 o 
  -9   0  30      333.92      357.18     31.58 o 
  -8   0  30      624.10      677.52     35.34 o 
  -7   0  30       43.45       46.12     26.07 o 
  -6   0  30       50.39       82.97     26.57 o 
  -5   0  30      270.98      300.53     27.07 o 
  -4   0  30      146.12      152.90     25.82 o 
  -3   0  30       60.26       57.40     23.31 o 
  -2   0  30      322.61      337.63     27.82 o 
  -1   0  30      119.30      129.84     25.82 o 
   0   0  30        1.60       -0.50     16.48 o 
   1   0  30       51.23       54.39     24.06 o 
   2   0  30      113.31       84.72     26.32 o 
   3   0  30        1.28      -11.28     26.07 o 
   4   0  30      334.40      378.24     33.84 o 
   5   0  30       33.70       -4.51     28.57 o 
   6   0  30       40.87       56.90     31.58 o 
 -11   1  30      176.37      151.65     31.33 o 
 -10   1  30        3.55        5.51     27.32 o 
  -9   1  30      124.23       86.48     28.32 o 
  -8   1  30        4.35       12.28     26.32 o 
  -7   1  30      316.72      332.62     33.09 o 
  -6   1  30      750.19      768.76     35.59 o 
  -5   1  30      146.42      160.42     26.32 o 
  -4   1  30       69.56       20.30     31.08 o 
  -3   1  30        3.81      -14.54     28.32 o 
  -2   1  30        5.08      -33.09     33.09 o 
  -1   1  30       30.42      -24.06     26.82 o 
   0   1  30       15.45        3.47     16.91 o 
   1   1  30       10.83       -3.76     25.82 o 
   2   1  30       99.46       65.67     26.57 o 
   3   1  30       13.87        0.75     26.57 o 
   4   1  30      354.70      354.93     31.83 o 
   5   1  30      299.25      353.67     35.34 o 
   6   1  30      270.05      229.10     34.84 o 
 -11   2  30        8.90      -10.78     29.33 o 
 -10   2  30        0.01       22.31     28.07 o 
  -9   2  30       19.90       23.06     27.07 o 
  -8   2  30       34.21        5.51     25.82 o 
  -7   2  30       30.54       32.08     28.07 o 
  -6   2  30      271.60      287.50     30.08 o 
  -5   2  30        0.28       24.31     25.57 o 
  -4   2  30        1.60       32.84     23.06 o 
  -3   2  30      103.05      135.35     25.32 o 
  -2   2  30        0.80      -22.81     22.81 o 
  -1   2  30        7.45      -20.55     27.82 o 
   0   2  30      164.11      200.66     19.71 o 
   1   2  30      100.31       77.45     28.32 o 
   2   2  30        2.89      -25.07     25.07 o 
   3   2  30        2.22      -12.53     26.32 o 
   4   2  30       16.48       14.29     27.07 o 
   5   2  30        0.01        4.51     28.07 o 
   6   2  30        0.01       13.54     30.08 o 
 -10   3  30       63.93       48.13     29.08 o 
  -9   3  30        7.02       -0.75     26.57 o 
  -8   3  30        0.01       -5.26     26.32 o 
  -7   3  30       26.02       -4.01     27.32 o 
  -6   3  30      287.60      313.57     29.58 o 
  -5   3  30       22.58       23.06     25.57 o 
  -4   3  30      196.04      218.57     27.57 o 
  -3   3  30        5.77        9.78     24.06 o 
  -2   3  30        8.01       -9.02     24.81 o 
  -1   3  30      237.39      354.93     28.07 o 
   0   3  30       69.27       56.10     18.17 o 
   1   3  30        5.27       -2.51     25.82 o 
   2   3  30       32.94       60.41     25.82 o 
   3   3  30        8.12        3.76     27.07 o 
   4   3  30       55.37       37.60     28.83 o 
   5   3  30        0.45      -27.32     29.33 o 
 -10   4  30      258.84      258.68     35.09 o 
  -9   4  30       54.78       50.38     29.08 o 
  -8   4  30      298.32      294.52     33.34 o 
  -7   4  30      746.20      740.68     37.60 o 
  -6   4  30       10.64      -21.56     26.07 o 
  -5   4  30       19.09       32.33     25.82 o 
  -4   4  30      196.80      243.64     28.07 o 
  -3   4  30      227.02      289.25     28.32 o 
  -2   4  30       23.54       11.28     26.32 o 
  -1   4  30       60.36       44.62     27.07 o 
   0   4  30      129.34      171.36     19.67 o 
   1   4  30       85.88       74.95     27.57 o 
   2   4  30       41.72       44.62     27.82 o 
   3   4  30       16.71       16.79     28.57 o 
   4   4  30      158.53      177.96     33.59 o 
   5   4  30      119.19      185.23     33.09 o 
  -9   5  30      190.74      124.32     32.08 o 
  -8   5  30      195.04      226.09     32.33 o 
  -7   5  30      383.25      391.02     34.09 o 
  -6   5  30      275.31      227.34     31.08 o 
  -5   5  30        9.45       33.84     26.57 o 
  -4   5  30       47.99       75.20     27.57 o 
  -3   5  30       32.55       16.54     26.32 o 
  -2   5  30      159.18      143.37     29.58 o 
  -1   5  30      181.02      262.69     30.33 o 
   0   5  30      108.89      112.93     20.20 o 
   1   5  30       62.74       75.70     29.08 o 
   2   5  30        0.05      -10.78     27.57 o 
   3   5  30        2.25        4.26     26.07 o 
   4   5  30      146.50      194.26     33.59 o 
  -7   6  30      106.28       81.71     30.33 o 
  -6   6  30        3.19        1.00     27.57 o 
  -5   6  30       26.20       -2.76     27.32 o 
  -4   6  30        0.22       18.30     27.32 o 
  -3   6  30       91.06       85.47     27.57 o 
  -2   6  30        9.08       49.13     26.32 o 
  -1   6  30      107.16       76.45     28.32 o 
   0   6  30       11.38        8.31     20.63 o 
   1   6  30        7.25       21.81     29.33 o 
   2   6  30       85.03       65.67     30.08 o 
  -5   7  30       45.58       37.35     28.83 o 
  -4   7  30        2.66      -20.05     30.83 o 
  -3   7  30       37.14       23.81     28.57 o 
  -2   7  30        1.87       17.80     27.82 o 
  -1   7  30      158.77      158.16     31.08 o 
   0   7  30      228.49      218.52     24.01 o 
 -10   1  31       19.73       25.32     29.08 o 
  -9   1  31        4.80       -6.52     28.07 o 
  -8   1  31        2.48       51.89     28.32 o 
  -7   1  31      167.11      132.09     33.09 o 
  -6   1  31       31.74      -36.60     36.60 o 
  -5   1  31        9.03      -33.34     33.34 o 
  -4   1  31        6.51       18.55     26.07 o 
  -3   1  31       18.86      -33.09     33.09 o 
  -2   1  31       96.08       76.20     29.08 o 
  -1   1  31       76.30      104.52     26.32 o 
   0   1  31        0.00      -15.01     46.50 o 
   1   1  31        6.18        8.02     25.32 o 
   2   1  31       88.67       91.99     27.82 o 
   3   1  31        0.72      -23.81     29.58 o 
   4   1  31       82.35       69.68     31.08 o 
   5   1  31       21.73       26.32     32.33 o 
 -10   2  31       26.26       71.19     28.32 o 
  -9   2  31        5.53       48.63     26.82 o 
  -8   2  31       57.37       54.39     29.58 o 
  -7   2  31      155.28      165.43     30.58 o 
  -6   2  31      101.45      130.59     28.57 o 
  -5   2  31       43.65      -20.30     26.57 o 
  -4   2  31        2.38        7.77     24.81 o 
  -3   2  31       10.81       36.34     24.06 o 
  -2   2  31        9.59        7.77     23.56 o 
  -1   2  31       92.32       61.66     26.32 o 
   0   2  31       20.95       17.30     22.81 o 
   1   2  31     1006.93     1010.64     39.10 o 
   2   2  31      102.34      120.31     27.07 o 
   3   2  31       20.65       43.36     25.57 o 
   4   2  31       66.45       90.99     29.58 o 
   5   2  31       49.33       33.84     30.58 o 
 -10   3  31       36.21       43.86     29.83 o 
  -9   3  31       16.56        8.77     27.32 o 
  -8   3  31        1.41        2.01     27.82 o 
  -7   3  31        2.61       23.06     26.32 o 
  -6   3  31       12.90        6.02     26.32 o 
  -5   3  31        0.01      -15.04     25.57 o 
  -4   3  31      140.38      198.27     27.32 o 
  -3   3  31       38.85       79.21     25.57 o 
  -2   3  31      319.24      357.18     31.33 o 
  -1   3  31      148.68      167.94     28.07 o 
   0   3  31      118.28       96.44     19.22 o 
   1   3  31        3.74      -16.79     26.57 o 
   2   3  31      148.23      146.38     30.33 o 
   3   3  31        0.23       -4.01     26.57 o 
   4   3  31       12.30      -12.78     30.08 o 
   5   3  31      190.55      202.28     35.09 o 
  -9   4  31       27.74       33.59     30.58 o 
  -8   4  31        4.71      -15.04     29.58 o 
  -7   4  31       29.03       36.60     29.58 o 
  -6   4  31        0.81       -8.77     26.82 o 
  -5   4  31        2.75       18.80     26.32 o 
  -4   4  31        0.99        1.50     26.07 o 
  -3   4  31      106.69      116.80     26.82 o 
  -2   4  31      195.23      143.12     29.33 o 
  -1   4  31      241.79      270.46     30.58 o 
   0   4  31      149.20      160.92     20.03 o 
   1   4  31      389.44      385.00     33.59 o 
   2   4  31        0.34       34.84     28.32 o 
   3   4  31       10.85      -10.28     28.83 o
[truncated: 11,552 more chars]
